# Supplementary material for: Theophylline–gentisic acid (1/1)
Source: Acta Crystallogr Sect E Struct Rep Online. 2009 Aug 8;65(Pt 9):o2126–7. doi: 10.1107/S1600536809031031 (PMC2970150; doi:10.1107/S1600536809031031)
Supplement: Supplementary file 1 [file e-65-o2126-sup1.cif]

##############################################################################
###                                                                        ###
###        Electronic paper (Acta Crystallographica Section E)             ###
###                                                                        ###
##############################################################################
#                                                                            #
# This CIF contains the data in a paper accepted for publication in Acta     #
# Crystallographica Section E. It conforms to the requirements of Notes      #
# for Authors for Section E, and has been peer reviewed under the auspices   #
# of the IUCr Commission on Journals.                                        #
#                                                                            #
# Full details of the Crystallographic Information File format               #
# are given in the paper "The Crystallographic Information File (CIF):       #
# a New Standard Archive File for Crystallography" by S. R. Hall, F. H.      #
# Allen and I. D. Brown [Acta Cryst. (1991), A47, 655-685].                  #
#                                                                            #
# The current version of the core CIF dictionary is obtainable from          #
# ftp://ftp.iucr.org/pub/cif_core.dic. The current version number is 2.4.    #
#                                                                            #
# Software is freely available for graphical display of the structure(s) in  #
# this CIF.  For information consult the CIF home page http://www.iucr.org/  #
# cif/home.html                                                              #
#                                                                            #
# This file may be used for bona fide research purposes within the           #
# scientific community so long as proper attribution is given to the journal # 
# article from which it was obtained.                                        #
#                                                                            #
##############################################################################
                                             
data_global
_audit_creation_method     'form.cif (version 2.0)'
_journal_data_validation_number     ?
_journal_date_recd_electronic     2009-07-09
_journal_date_accepted     2009-08-05
_journal_name_full     'Acta Crystallographica, Section E'
_journal_year     2009
_journal_volume     65
_journal_issue      9
_journal_page_first     o2126
_journal_page_last     o2127
_journal_paper_category     QO
_journal_coeditor_code     PB2002
_publ_contact_author_name     'Dr. Srinivasulu Aitipamula'
_publ_contact_author_address
;Crystallization & Particle Sciences
Institute of Chemical and Engineering Sciences
A*STAR (Agency for Science, Technology and Research)
1, Pesek Road, Jurong Island
Singapore 627833
;
_publ_contact_author_email     srinivasulu_aitipamula@ices.a-star.edu.sg
_publ_contact_author_fax     '+65 6316 6183'
_publ_contact_author_phone     '+65 6796 3858'
_publ_section_title
;
Theophylline--gentisic acid (1/1)
;
loop_
    _publ_author_name
    _publ_author_footnote
    _publ_author_address
    'Aitipamula, Srinivasulu' .
;
Institute of Chemical and Engineering Sciences,
A*STAR (Agency for Science, Technology and Research),
1 Pesek Road, Jurong Island
 627833 Singapore
;
    'Chow, Pui Shan' .
;
Institute of Chemical and Engineering Sciences,
A*STAR (Agency for Science, Technology and Research),
1 Pesek Road, Jurong Island
627833 Singapore
;
    'Tan, Reginald B.H.'
           'Additional contact author, e-mail: reginald_tan@ices.a-star.edu.sg.'
;
Institute of Chemical and Engineering Sciences,
A*STAR (Agency for Science, Technology and Research),
1 Pesek Road, Jurong Island, Singapore, 627833
Department of Chemical & Biomolecular Engineering,
National University of Singapore, 4 Engineering Drive 4,
117576 Singapore
;
_publ_section_synopsis     .
data_I
_audit_creation_method     SHELXL-97
_chemical_name_systematic
;
Theophylline--gentisic acid (1/1)
;
_chemical_name_common     '1:1 cocrystal of theophylline and gentisic acid'
_chemical_formula_moiety     'C7 H8 N4 O2, C7 H6 O4'
_chemical_formula_sum     'C14 H14 N4 O6'
_chemical_formula_iupac     'C7 H8 N4 O2, C7 H6 O4'
_chemical_formula_weight     334.29
_chemical_melting_point     513
_symmetry_cell_setting     'triclinic'
_symmetry_space_group_name_H-M     'P -1'
_symmetry_space_group_name_Hall     '-P 1'
loop_
    _symmetry_equiv_pos_as_xyz
    'x, y, z'
    '-x, -y, -z'
_cell_length_a     7.0989(14)
_cell_length_b     8.0543(16)
_cell_length_c     13.034(3)
_cell_angle_alpha     86.08(3)
_cell_angle_beta     81.27(3)
_cell_angle_gamma     74.14(3)
_cell_volume     708.3(3)
_cell_formula_units_Z     2
_cell_measurement_reflns_used     2156
_cell_measurement_theta_min     2.6300
_cell_measurement_theta_max     30.9807
_cell_measurement_temperature     110(2)
_exptl_crystal_description     'needle'
_exptl_crystal_colour     'yellow'
_exptl_crystal_size_max     0.24
_exptl_crystal_size_mid     0.22
_exptl_crystal_size_min     0.13
_exptl_crystal_density_diffrn     1.567
_exptl_crystal_density_meas     ?
_exptl_crystal_density_method     'not measured'
_exptl_crystal_F_000     348
_exptl_absorpt_coefficient_mu     0.125
_exptl_absorpt_correction_type     'multi-scan'
_exptl_absorpt_process_details     '(Blessing, 1995)'
_exptl_absorpt_correction_T_min     0.9706
_exptl_absorpt_correction_T_max     0.9839
_exptl_special_details
;
;
_diffrn_ambient_temperature     110(2)
_diffrn_radiation_type     MoK\a
_diffrn_radiation_wavelength     0.71073
_diffrn_radiation_source     'fine-focus sealed tube'
_diffrn_radiation_monochromator     graphite
_diffrn_measurement_device_type     'Rigaku Saturn CCD area-deterctor'
_diffrn_measurement_method     \w
_diffrn_reflns_number     10245
_diffrn_reflns_av_R_equivalents     0.0212
_diffrn_reflns_av_sigmaI/netI     0.0203
_diffrn_reflns_theta_min     2.63
_diffrn_reflns_theta_max     28.28
_diffrn_reflns_theta_full     28.28
_diffrn_measured_fraction_theta_max     0.987
_diffrn_measured_fraction_theta_full     0.987
_diffrn_reflns_limit_h_min     -9
_diffrn_reflns_limit_h_max     7
_diffrn_reflns_limit_k_min     -10
_diffrn_reflns_limit_k_max     10
_diffrn_reflns_limit_l_min     -17
_diffrn_reflns_limit_l_max     17
_diffrn_standards_number     ?
_diffrn_standards_interval_count     ?
_diffrn_standards_interval_time     ?
_diffrn_standards_decay_%     ?
_refine_special_details
;
Refinement of <i>F</i>^2^ against ALL reflections. The weighted <i>R</i>-factor
<i>wR</i> and goodness of fit <i>S</i> are based on <i>F</i>^2^, conventional
<i>R</i>-factors <i>R</i> are based on <i>F</i>, with <i>F</i> set to zero for
negative <i>F</i>^2^. The threshold expression of <i>F</i>^2^ >
\s(<i>F</i>^2^) is used only for calculating <i>R</i>-factors(gt) <i>etc</i>.
and is not relevant to the choice of reflections for refinement.
<i>R</i>-factors based on <i>F</i>^2^ are statistically about twice as large
as those based on <i>F</i>, and <i>R</i>- factors based on ALL data will be
even larger.
;
_reflns_number_total     3478
_reflns_number_gt     3302
_reflns_threshold_expression     I>2\s(I)
_refine_ls_structure_factor_coef     Fsqd
_refine_ls_matrix_type     full
_refine_ls_R_factor_all     0.0484
_refine_ls_R_factor_gt     0.0464
_refine_ls_wR_factor_gt     0.1249
_refine_ls_wR_factor_ref     0.1270
_refine_ls_goodness_of_fit_ref     1.082
_refine_ls_restrained_S_all     1.082
_refine_ls_number_reflns     3478
_refine_ls_number_parameters     235
_refine_ls_number_restraints     0
_refine_ls_number_constraints     0
_refine_ls_hydrogen_treatment     mixed
_refine_ls_weighting_scheme     calc
_refine_ls_weighting_details
         'calc w=1/[\s^2^(Fo^2^)+(0.0749P)^2^+0.2093P] where P=(Fo^2^+2Fc^2^)/3'
_atom_sites_solution_hydrogens     geom
_atom_sites_solution_primary     direct
_atom_sites_solution_secondary     difmap
_refine_ls_shift/su_max     0.000
_refine_ls_shift/su_mean     0.000
_refine_diff_density_max     0.361
_refine_diff_density_min     -0.329
_refine_ls_extinction_method     none
_refine_ls_extinction_coef     ?
loop_
    _atom_type_symbol
    _atom_type_description
    _atom_type_scat_dispersion_real
    _atom_type_scat_dispersion_imag
    _atom_type_scat_source
    'C' 'C' 0.0033 0.0016
                         'International Tables Vol C Tables 4.2.6.8 and 6.1.1.4'
    'H' 'H' 0.0000 0.0000
                         'International Tables Vol C Tables 4.2.6.8 and 6.1.1.4'
    'N' 'N' 0.0061 0.0033
                         'International Tables Vol C Tables 4.2.6.8 and 6.1.1.4'
    'O' 'O' 0.0106 0.0060
                         'International Tables Vol C Tables 4.2.6.8 and 6.1.1.4'
_computing_data_collection     'CrystalClear (Rigaku, 2008)'
_computing_cell_refinement     'CrystalClear (Rigaku, 2008)'
_computing_data_reduction     'CrystalClear (Rigaku, 2008)'
_computing_structure_solution     'SHELXS97 (Sheldrick, 2008)'
_computing_structure_refinement     'SHELXL97 (Sheldrick, 2008)'
_computing_molecular_graphics     'X-SEED (Barbour, 2001)'
_computing_publication_material
                             'SHELXTL (Sheldrick, 2008) and PLATON (Spek, 2009)'
loop_
    _atom_site_type_symbol
    _atom_site_label
    _atom_site_fract_x
    _atom_site_fract_y
    _atom_site_fract_z
    _atom_site_U_iso_or_equiv
    _atom_site_adp_type
    _atom_site_calc_flag
    _atom_site_refinement_flags
    _atom_site_occupancy
    _atom_site_disorder_assembly
    _atom_site_disorder_group
    O O5 0.17595(15) 0.25838(12) 0.08234(7) 0.0256(2) Uani d . 1 . .
    O O3 0.01074(15) 0.59680(12) 0.09419(7) 0.0271(2) Uani d . 1 . .
    O O4 0.00547(15) 0.72663(12) 0.24149(7) 0.0271(2) Uani d . 1 . .
    O O6 0.30321(16) 0.26347(12) 0.48941(7) 0.0294(2) Uani d . 1 . .
    C C8 0.14294(17) 0.42610(14) 0.23596(9) 0.0181(2) Uani d . 1 . .
    C C13 0.17542(18) 0.42529(15) 0.33978(9) 0.0199(2) Uani d . 1 . .
    H H13 0.1353 0.5278 0.3757 0.024 Uiso calc R 1 . .
    C C14 0.04741(18) 0.58978(15) 0.18344(9) 0.0202(2) Uani d . 1 . .
    C C10 0.29140(18) 0.11806(15) 0.23356(10) 0.0217(3) Uani d . 1 . .
    H H10 0.3297 0.0145 0.1988 0.026 Uiso calc R 1 . .
    C C11 0.32413(19) 0.11938(15) 0.33503(10) 0.0220(3) Uani d . 1 . .
    H H11 0.3851 0.0169 0.3679 0.026 Uiso calc R 1 . .
    C C9 0.20119(18) 0.27073(15) 0.18233(9) 0.0195(2) Uani d . 1 . .
    C C12 0.26646(19) 0.27340(15) 0.38900(9) 0.0213(2) Uani d . 1 . .
    O O2 0.28704(13) 0.57656(11) 0.56702(7) 0.0221(2) Uani d . 1 . .
    O O1 0.50287(14) 0.39024(11) 0.87972(7) 0.0244(2) Uani d . 1 . .
    N N3 0.23273(15) 0.78018(12) 0.68830(8) 0.0181(2) Uani d . 1 . .
    N N4 0.39267(15) 0.48739(12) 0.72414(8) 0.0187(2) Uani d . 1 . .
    N N2 0.19067(16) 0.97032(13) 0.83320(8) 0.0207(2) Uani d . 1 . .
    C C1 0.41682(17) 0.51168(15) 0.82663(9) 0.0186(2) Uani d . 1 . .
    C C2 0.30251(17) 0.61332(15) 0.65492(9) 0.0176(2) Uani d . 1 . .
    C C5 0.33462(17) 0.68618(15) 0.85505(9) 0.0183(2) Uani d . 1 . .
    C C3 0.24950(17) 0.81358(15) 0.78778(9) 0.0177(2) Uani d . 1 . .
    N N1 0.32986(16) 0.76825(13) 0.94525(8) 0.0206(2) Uani d . 1 . .
    C C6 0.1586(2) 0.91951(15) 0.61444(9) 0.0232(3) Uani d . 1 . .
    H H6A 0.0502 1.0050 0.6495 0.035 Uiso calc R 1 . .
    H H6B 0.1146 0.8733 0.5593 0.035 Uiso calc R 1 . .
    H H6C 0.2626 0.9716 0.5862 0.035 Uiso calc R 1 . .
    C C7 0.4852(2) 0.31464(15) 0.68265(10) 0.0251(3) Uani d . 1 . .
    H H7A 0.3879 0.2508 0.6880 0.038 Uiso calc R 1 . .
    H H7B 0.5893 0.2551 0.7217 0.038 Uiso calc R 1 . .
    H H7C 0.5391 0.3250 0.6111 0.038 Uiso calc R 1 . .
    C C4 0.24348(19) 0.93614(15) 0.92880(9) 0.0225(3) Uani d . 1 . .
    H H4 0.2224 1.0198 0.9781 0.027 Uiso calc R 1 . .
    H H5 0.111(3) 0.366(3) 0.0573(16) 0.048(6) Uiso d . 1 . .
    H H6 0.289(3) 0.372(3) 0.5139(16) 0.046(5) Uiso d . 1 . .
    H H4A -0.063(4) 0.834(3) 0.2064(19) 0.069(7) Uiso d . 1 . .
    H H1 0.383(3) 0.714(3) 1.0054(15) 0.040(5) Uiso d . 1 . .
loop_
    _atom_site_aniso_label
    _atom_site_aniso_U_11
    _atom_site_aniso_U_22
    _atom_site_aniso_U_33
    _atom_site_aniso_U_12
    _atom_site_aniso_U_13
    _atom_site_aniso_U_23
    O5 0.0382(5) 0.0190(4) 0.0179(4) -0.0011(4) -0.0094(4) -0.0033(3)
    O3 0.0373(5) 0.0208(4) 0.0222(4) -0.0018(4) -0.0123(4) -0.0001(3)
    O4 0.0395(5) 0.0152(4) 0.0233(4) 0.0025(4) -0.0105(4) -0.0035(3)
    O6 0.0512(6) 0.0186(4) 0.0205(5) -0.0070(4) -0.0162(4) 0.0000(3)
    C8 0.0198(5) 0.0149(5) 0.0192(5) -0.0026(4) -0.0049(4) -0.0002(4)
    C13 0.0244(6) 0.0155(5) 0.0195(5) -0.0034(4) -0.0053(4) -0.0021(4)
    C14 0.0229(5) 0.0157(5) 0.0212(5) -0.0024(4) -0.0045(4) -0.0017(4)
    C10 0.0277(6) 0.0142(5) 0.0221(6) -0.0019(4) -0.0052(5) -0.0035(4)
    C11 0.0278(6) 0.0157(5) 0.0218(6) -0.0030(4) -0.0071(5) 0.0006(4)
    C9 0.0222(5) 0.0190(5) 0.0171(5) -0.0037(4) -0.0047(4) -0.0028(4)
    C12 0.0285(6) 0.0189(5) 0.0181(5) -0.0066(5) -0.0073(4) -0.0006(4)
    O2 0.0307(5) 0.0190(4) 0.0158(4) -0.0032(3) -0.0069(3) -0.0023(3)
    O1 0.0324(5) 0.0177(4) 0.0206(4) -0.0001(3) -0.0089(4) 0.0008(3)
    N3 0.0235(5) 0.0142(4) 0.0157(5) -0.0018(4) -0.0061(4) -0.0003(3)
    N4 0.0251(5) 0.0134(4) 0.0163(5) -0.0011(4) -0.0061(4) -0.0016(4)
    N2 0.0265(5) 0.0158(5) 0.0185(5) -0.0018(4) -0.0055(4) -0.0027(4)
    C1 0.0216(5) 0.0174(5) 0.0164(5) -0.0041(4) -0.0033(4) -0.0007(4)
    C2 0.0204(5) 0.0156(5) 0.0160(5) -0.0027(4) -0.0034(4) -0.0008(4)
    C5 0.0224(5) 0.0168(5) 0.0150(5) -0.0029(4) -0.0047(4) -0.0013(4)
    C3 0.0206(5) 0.0160(5) 0.0163(5) -0.0034(4) -0.0039(4) -0.0016(4)
    N1 0.0282(5) 0.0170(5) 0.0152(5) -0.0016(4) -0.0060(4) -0.0018(4)
    C6 0.0318(6) 0.0166(5) 0.0203(5) -0.0023(5) -0.0092(5) 0.0020(4)
    C7 0.0359(7) 0.0131(5) 0.0236(6) 0.0010(5) -0.0083(5) -0.0040(4)
    C4 0.0288(6) 0.0171(5) 0.0196(6) -0.0010(4) -0.0054(5) -0.0039(4)
_geom_special_details
;
All e.s.d.'s (except the e.s.d. in the dihedral angle between two l.s. planes)
are estimated using the full covariance matrix. The cell e.s.d.'s are taken
into account individually in the estimation of e.s.d.'s in distances, angles
and torsion angles; correlations between e.s.d.'s in cell parameters are only
used when they are defined by crystal symmetry. An approximate (isotropic)
treatment of cell e.s.d.'s is used for estimating e.s.d.'s involving l.s.
planes.
;
loop_
    _geom_bond_atom_site_label_1
    _geom_bond_atom_site_label_2
    _geom_bond_site_symmetry_2
    _geom_bond_distance
    _geom_bond_publ_flag
    O5 C9 . 1.3561(14) ?
    O5 H5 . 0.92(2) ?
    O3 C14 . 1.2245(15) ?
    O4 C14 . 1.3199(15) ?
    O4 H4A . 0.99(3) ?
    O6 C12 . 1.3658(14) ?
    O6 H6 . 0.92(2) ?
    C8 C9 . 1.4052(16) ?
    C8 C13 . 1.4060(16) ?
    C8 C14 . 1.4817(17) ?
    C13 C12 . 1.3828(17) ?
    C13 H13 . 0.9300 ?
    C10 C11 . 1.3783(16) ?
    C10 C9 . 1.3983(17) ?
    C10 H10 . 0.9300 ?
    C11 C12 . 1.3984(17) ?
    C11 H11 . 0.9300 ?
    O2 C2 . 1.2306(14) ?
    O1 C1 . 1.2321(15) ?
    N3 C3 . 1.3710(14) ?
    N3 C2 . 1.3754(15) ?
    N3 C6 . 1.4649(15) ?
    N4 C2 . 1.3957(15) ?
    N4 C1 . 1.4055(14) ?
    N4 C7 . 1.4682(15) ?
    N2 C4 . 1.3444(15) ?
    N2 C3 . 1.3629(15) ?
    C1 C5 . 1.4179(16) ?
    C5 C3 . 1.3733(16) ?
    C5 N1 . 1.3792(14) ?
    N1 C4 . 1.3408(16) ?
    N1 H1 . 0.95(2) ?
    C6 H6A . 0.9600 ?
    C6 H6B . 0.9600 ?
    C6 H6C . 0.9600 ?
    C7 H7A . 0.9600 ?
    C7 H7B . 0.9600 ?
    C7 H7C . 0.9600 ?
    C4 H4 . 0.9300 ?
loop_
    _geom_angle_atom_site_label_1
    _geom_angle_atom_site_label_2
    _geom_angle_atom_site_label_3
    _geom_angle_site_symmetry_1
    _geom_angle_site_symmetry_3
    _geom_angle
    _geom_angle_publ_flag
    C9 O5 H5 . . 109.4(13) ?
    C14 O4 H4A . . 113.1(14) ?
    C12 O6 H6 . . 111.2(13) ?
    C9 C8 C13 . . 119.63(11) ?
    C9 C8 C14 . . 120.17(11) ?
    C13 C8 C14 . . 120.20(11) ?
    C12 C13 C8 . . 120.56(11) ?
    C12 C13 H13 . . 119.7 ?
    C8 C13 H13 . . 119.7 ?
    O3 C14 O4 . . 123.21(11) ?
    O3 C14 C8 . . 122.79(11) ?
    O4 C14 C8 . . 114.00(10) ?
    C11 C10 C9 . . 120.70(11) ?
    C11 C10 H10 . . 119.7 ?
    C9 C10 H10 . . 119.7 ?
    C10 C11 C12 . . 120.60(11) ?
    C10 C11 H11 . . 119.7 ?
    C12 C11 H11 . . 119.7 ?
    O5 C9 C10 . . 116.96(10) ?
    O5 C9 C8 . . 123.97(11) ?
    C10 C9 C8 . . 119.07(11) ?
    O6 C12 C13 . . 123.61(11) ?
    O6 C12 C11 . . 116.95(11) ?
    C13 C12 C11 . . 119.44(11) ?
    C3 N3 C2 . . 118.91(10) ?
    C3 N3 C6 . . 121.52(10) ?
    C2 N3 C6 . . 119.35(10) ?
    C2 N4 C1 . . 126.83(10) ?
    C2 N4 C7 . . 116.29(10) ?
    C1 N4 C7 . . 116.70(10) ?
    C4 N2 C3 . . 104.07(10) ?
    O1 C1 N4 . . 120.78(11) ?
    O1 C1 C5 . . 127.75(11) ?
    N4 C1 C5 . . 111.46(10) ?
    O2 C2 N3 . . 121.22(11) ?
    O2 C2 N4 . . 121.22(10) ?
    N3 C2 N4 . . 117.56(10) ?
    C3 C5 N1 . . 105.65(10) ?
    C3 C5 C1 . . 122.98(10) ?
    N1 C5 C1 . . 131.26(11) ?
    N2 C3 N3 . . 126.79(11) ?
    N2 C3 C5 . . 110.99(10) ?
    N3 C3 C5 . . 122.21(11) ?
    C4 N1 C5 . . 106.66(10) ?
    C4 N1 H1 . . 128.1(12) ?
    C5 N1 H1 . . 125.2(12) ?
    N3 C6 H6A . . 109.5 ?
    N3 C6 H6B . . 109.5 ?
    H6A C6 H6B . . 109.5 ?
    N3 C6 H6C . . 109.5 ?
    H6A C6 H6C . . 109.5 ?
    H6B C6 H6C . . 109.5 ?
    N4 C7 H7A . . 109.5 ?
    N4 C7 H7B . . 109.5 ?
    H7A C7 H7B . . 109.5 ?
    N4 C7 H7C . . 109.5 ?
    H7A C7 H7C . . 109.5 ?
    H7B C7 H7C . . 109.5 ?
    N1 C4 N2 . . 112.63(11) ?
    N1 C4 H4 . . 123.7 ?
    N2 C4 H4 . . 123.7 ?
loop_
    _geom_hbond_atom_site_label_D
    _geom_hbond_atom_site_label_H
    _geom_hbond_atom_site_label_A
    _geom_hbond_site_symmetry_A
    _geom_hbond_distance_DH
    _geom_hbond_distance_HA
    _geom_hbond_distance_DA
    _geom_hbond_angle_DHA
    N1 H1 O1 2_667 0.95(2) 1.85(2) 2.8000(16) 177.2(17)
    O6 H6 O2 . 0.92(2) 1.83(2) 2.7478(14) 173.9(18)
    O5 H5 O3 2_565 0.92(2) 2.24(2) 2.8503(16) 122.6(17)
    O5 H5 O3 . 0.92(2) 1.87(2) 2.6617(15) 142.3(19)
    O4 H4A N2 2_576 0.99(3) 1.68(3) 2.6596(16) 171(2)
