# Supplementary material for: Theophylline–gentisic acid (1/1)
Source: Acta Crystallogr Sect E Struct Rep Online. 2009 Aug 8;65(Pt 9):o2126–7. doi: 10.1107/S1600536809031031 (PMC2970150; doi:10.1107/S1600536809031031)
Supplement: Supplementary file 2 [file e-65-o2126-Isup2.hkl]

# 
# h,k,l, Fc-squared, Fo-squared, sigma(Fo-squared) and status flag 
# 
data_I
_shelx_title ' shelxs in P-1' 
_shelx_refln_list_code          4 
_shelx_F_calc_maximum       88.33 
_exptl_crystal_F_000       348.00 
_reflns_d_resolution_high  0.7501 
 
loop_ 
 _symmetry_equiv_pos_as_xyz 
 'x, y, z' 
 '-x, -y, -z' 
 
_cell_length_a     7.0989 
_cell_length_b     8.0543 
_cell_length_c    13.0338 
_cell_angle_alpha  86.083 
_cell_angle_beta   81.274 
_cell_angle_gamma  74.144 
 
_shelx_F_squared_multiplier     1.000 
 
loop_ 
 _refln_index_h 
 _refln_index_k 
 _refln_index_l 
 _refln_F_squared_calc 
 _refln_F_squared_meas 
 _refln_F_squared_sigma 
 _refln_observed_status 
   1   0   0       19.97       17.85      0.60 o 
   2   0   0     3327.72     3129.56     34.19 o 
   3   0   0      204.12      192.78      1.69 o 
   4   0   0      757.24      829.81     10.01 o 
   5   0   0        2.21        1.84      0.32 o 
   6   0   0      264.91      296.83      3.78 o 
   7   0   0       36.07       34.19      1.21 o 
   8   0   0        2.71        2.66      0.64 o 
   9   0   0       11.58        7.57      1.21 o 
  -8   1   0        3.26        3.06      0.80 o 
  -7   1   0        6.51        4.34      0.42 o 
  -6   1   0       69.73       73.24      3.82 o 
  -5   1   0       40.38       34.13      0.99 o 
  -4   1   0      153.09      145.33      1.58 o 
  -3   1   0       96.09       91.03      1.01 o 
  -2   1   0      743.95      742.55      3.67 o 
  -1   1   0      218.42      214.75      0.89 o 
   0   1   0     2762.68     2677.25     12.58 o 
   1   1   0      143.89      120.66      0.60 o 
   2   1   0     3621.40     3456.80     15.91 o 
   3   1   0       65.00       64.62      0.65 o 
   4   1   0      137.88      160.29      2.66 o 
   5   1   0       78.17       80.24      2.41 o 
   6   1   0        0.18        0.64      0.24 o 
   7   1   0       76.67       77.33      2.94 o 
   8   1   0       14.53       13.43      0.72 o 
   9   1   0       68.92       64.06      4.10 o 
  -8   2   0        0.20        0.89      0.72 o 
  -7   2   0      126.43      133.76      4.31 o 
  -6   2   0       88.89      109.77      3.46 o 
  -5   2   0       80.62       80.09      1.13 o 
  -4   2   0      169.45      170.19      4.10 o 
  -3   2   0       46.85       46.26      0.72 o 
  -2   2   0      190.40      185.90      1.30 o 
  -1   2   0       40.29       32.43      0.72 o 
   0   2   0      415.42      434.47      1.82 o 
   1   2   0       63.22       46.70      0.45 o 
   2   2   0     3431.03     3450.72     24.81 o 
   3   2   0      423.25      434.95      5.24 o 
   4   2   0     2732.67     2839.40     20.03 o 
   5   2   0        5.92        6.73      0.24 o 
   6   2   0        3.08        2.88      0.49 o 
   7   2   0        4.03        2.66      0.56 o 
   8   2   0        9.37        9.08      0.64 o 
   9   2   0        1.56        0.89      0.72 o 
  -7   3   0       47.86       48.21      2.49 o 
  -6   3   0      119.17      127.96      2.85 o 
  -5   3   0      159.34      164.70      2.43 o 
  -4   3   0      130.16      127.24      2.60 o 
  -3   3   0        5.15        2.98      0.21 o 
  -2   3   0        3.48        2.51      0.18 o 
  -1   3   0      217.99      191.73      1.84 o 
   0   3   0      203.78      199.06      1.16 o 
   1   3   0     1051.15     1076.78      3.88 o 
   2   3   0      563.15      543.07      8.21 o 
   3   3   0      390.51      402.30      3.62 o 
   4   3   0      188.68      185.28      1.75 o 
   5   3   0       49.28       55.72      0.67 o 
   6   3   0      178.65      193.96      1.96 o 
   7   3   0        0.84        0.70      0.20 o 
   8   3   0       15.59       17.36      1.25 o 
   9   3   0        4.60        3.22      0.72 o 
  -7   4   0       11.20        7.81      1.29 o 
  -6   4   0       53.91       55.04      1.75 o 
  -5   4   0      953.75     1059.00     22.60 o 
  -4   4   0       34.06       29.32      0.96 o 
  -3   4   0      109.76      107.51      1.90 o 
  -2   4   0      702.16      700.04      6.13 o 
  -1   4   0       41.12       39.79      0.77 o 
   0   4   0      434.17      504.53      5.03 o 
   1   4   0       92.56       91.14      1.56 o 
   2   4   0       24.61       22.87      0.65 o 
   3   4   0       94.79       98.10      2.25 o 
   4   4   0      525.04      579.06      9.79 o 
   5   4   0       15.31       12.44      0.46 o 
   6   4   0       16.19       12.93      0.52 o 
   7   4   0        0.05        0.80      0.48 o 
   8   4   0        0.02        1.46      0.48 o 
   9   4   0        6.13        4.02      0.80 o 
  -6   5   0        0.40        1.37      0.89 o 
  -5   5   0       57.85       56.97      1.64 o 
  -4   5   0       19.86       18.64      0.69 o 
  -3   5   0        7.13        7.21      0.65 o 
  -2   5   0       21.99       21.35      1.33 o 
  -1   5   0      181.31      159.58      2.19 o 
   0   5   0       15.37       11.78      0.64 o 
   1   5   0      161.32      173.88      1.93 o 
   2   5   0       31.30       33.36      1.88 o 
   3   5   0       32.14       36.21      1.06 o 
   4   5   0      403.99      460.82     10.62 o 
   5   5   0       10.81        9.14      0.50 o 
   6   5   0        5.65        4.26      0.49 o 
   7   5   0        5.48        5.71      0.80 o 
   8   5   0        0.50        1.29      0.72 o 
   9   5   0        0.66        0.48      0.48 o 
  -6   6   0       69.10       80.40      3.94 o 
  -5   6   0        0.98        0.94      0.33 o 
  -4   6   0       65.98       56.76      1.17 o 
  -3   6   0      116.40      118.46      1.88 o 
  -2   6   0      118.25      112.69      1.87 o 
  -1   6   0     2084.23     2110.78     27.29 o 
   0   6   0     1191.85     1230.97     12.20 o 
   1   6   0      132.28      134.49      1.91 o 
   2   6   0      178.91      179.04      2.10 o 
   3   6   0      353.41      383.35      6.95 o 
   4   6   0      105.47      113.80      3.22 o 
   5   6   0       48.33       50.86      1.53 o 
   6   6   0      160.82      178.50      5.96 o 
   7   6   0        9.92        9.90      0.97 o 
   8   6   0        9.29        7.89      0.89 o 
  -5   7   0        0.05        0.89      0.64 o 
  -4   7   0       54.51       55.42      2.70 o 
  -3   7   0      147.89      168.54      2.39 o 
  -2   7   0        1.01        1.92      0.27 o 
  -1   7   0        5.26        5.01      0.47 o 
   0   7   0      148.81      162.20      1.88 o 
   1   7   0      713.42      711.30      5.08 o 
   2   7   0        0.28        0.78      0.23 o 
   3   7   0       54.91       49.68      2.40 o 
   4   7   0        1.65        1.35      0.35 o 
   5   7   0       45.59       44.12      1.17 o 
   6   7   0       89.67      104.90      1.99 o 
   7   7   0       18.67       22.21      1.53 o 
   8   7   0       21.90       20.12      2.58 o 
  -4   8   0       50.00       54.77      2.60 o 
  -3   8   0       14.02       11.45      1.12 o 
  -2   8   0       14.37       14.67      0.57 o 
  -1   8   0        1.80        0.81      0.31 o 
   0   8   0       45.91       45.27      0.99 o 
   1   8   0      167.15      173.05      2.65 o 
   2   8   0        3.18        3.32      0.42 o 
   3   8   0      214.90      231.51      3.78 o 
   4   8   0       29.09       28.76      1.77 o 
   5   8   0       15.14       12.69      0.80 o 
   6   8   0       10.75       10.17      0.61 o 
   7   8   0       14.48       15.85      1.85 o 
  -2   9   0       67.37       63.70      2.54 o 
  -1   9   0       44.03       51.50      3.58 o 
   0   9   0       87.64      107.50      2.38 o 
   1   9   0      139.10      142.81      3.02 o 
   2   9   0        3.04        2.28      0.67 o 
   3   9   0       22.61       21.44      1.24 o 
   4   9   0      231.61      261.80      7.44 o 
   5   9   0       94.10      102.79      4.67 o 
   6   9   0        5.73        5.11      0.49 o 
   0  10   0       75.34       83.25      2.59 o 
   1  10   0        0.83        1.01      0.34 o 
   2  10   0       11.17       11.34      0.95 o 
   3  10   0        0.30        0.51      0.26 o 
   4  10   0       29.28       29.16      1.49 o 
   5  10   0        1.06        0.71      0.30 o 
  -5 -10   1       40.93       41.42      2.69 o 
  -4 -10   1        0.06        1.04      0.34 o 
  -3 -10   1       97.00       99.36      2.40 o 
  -2 -10   1       70.27       88.67      2.56 o 
  -1 -10   1        7.81        8.16      0.81 o 
   0 -10   1       40.60       35.82      1.84 o 
  -6  -9   1       42.40       43.23      1.97 o 
  -5  -9   1       85.35       95.06      3.90 o 
  -4  -9   1       10.97        9.89      0.97 o 
  -3  -9   1       63.90       65.29      1.91 o 
  -2  -9   1       60.72       61.07      2.74 o 
  -1  -9   1       10.14       11.84      0.50 o 
   0  -9   1       15.37       16.52      0.73 o 
   1  -9   1       56.01       56.38      1.73 o 
   2  -9   1       72.24       81.08      2.74 o 
  -7  -8   1        4.24        4.10      1.05 o 
  -6  -8   1       11.09        9.27      0.58 o 
  -5  -8   1       72.96       80.47      1.75 o 
  -4  -8   1        9.56        7.32      0.46 o 
  -3  -8   1      707.07      799.40     11.65 o 
  -2  -8   1        5.97        5.38      0.31 o 
  -1  -8   1       16.59       17.03      0.85 o 
   0  -8   1        0.03        0.40      0.20 o 
   1  -8   1       94.13      104.13      1.76 o 
   2  -8   1       66.29       69.59      1.95 o 
   3  -8   1       31.44       23.77      0.88 o 
   4  -8   1       67.40       77.60      6.38 o 
  -8  -7   1       47.39       45.95      3.14 o 
  -7  -7   1       26.91       27.28      1.61 o 
  -6  -7   1       27.15       27.08      0.75 o 
  -5  -7   1      152.07      164.20      4.01 o 
  -4  -7   1      157.09      163.96      4.45 o 
  -3  -7   1       46.40       50.65      1.27 o 
  -2  -7   1      640.54      685.57      9.41 o 
  -1  -7   1     1333.17     1422.04      9.44 o 
   0  -7   1       51.31       50.15      1.25 o 
   1  -7   1       72.93       74.48      1.96 o 
   2  -7   1       69.89       65.34      1.60 o 
   3  -7   1        3.34        2.38      0.50 o 
   4  -7   1      123.97      148.45      2.86 o 
   5  -7   1      100.74      113.15      5.23 o 
  -8  -6   1       10.56        7.16      1.05 o 
  -7  -6   1        1.93        2.33      0.72 o 
  -6  -6   1       65.46       70.10      2.82 o 
  -5  -6   1        0.03        0.80      0.48 o 
  -4  -6   1       15.88       11.66      0.59 o 
  -3  -6   1       14.51       11.65      0.84 o 
  -2  -6   1      131.71      127.67      2.82 o 
  -1  -6   1      251.81      228.75      2.72 o 
   0  -6   1        3.75        3.85      0.65 o 
   1  -6   1      167.36      162.83      3.26 o 
   2  -6   1      217.56      229.74      2.27 o 
   3  -6   1       67.33       66.52      1.96 o 
   4  -6   1        0.05        0.57      0.17 o 
   5  -6   1        2.24        1.05      0.25 o 
   6  -6   1       14.08       15.53      2.09 o 
  -9  -5   1        0.16        0.53      0.40 o 
  -8  -5   1       28.11       23.26      1.37 o 
  -7  -5   1        7.56        7.08      0.80 o 
  -6  -5   1      116.09      120.04      4.67 o 
  -5  -5   1        1.88        1.16      0.33 o 
  -4  -5   1       15.50       12.81      0.59 o 
  -3  -5   1        0.24        0.66      0.42 o 
  -2  -5   1       75.64       75.67      1.42 o 
  -1  -5   1       17.75       17.08      0.55 o 
   0  -5   1      533.64      532.00      4.30 o 
   1  -5   1       55.10       45.79      0.91 o 
   2  -5   1       35.94       33.49      2.17 o 
   3  -5   1     1505.74     1584.96     16.45 o 
   4  -5   1       18.15       19.72      0.85 o 
   5  -5   1       12.38       11.80      0.87 o 
   6  -5   1       12.02       12.80      1.21 o 
  -9  -4   1        2.71        1.22      0.40 o 
  -8  -4   1      178.02      199.82      8.01 o 
  -7  -4   1       34.55       32.92      1.45 o 
  -6  -4   1        3.07        2.63      0.21 o 
  -5  -4   1      102.09      107.15      3.31 o 
  -4  -4   1       98.08       92.29      1.55 o 
  -3  -4   1      495.74      535.46      5.47 o 
  -2  -4   1      211.32      192.27      1.84 o 
  -1  -4   1       20.46       16.65      0.77 o 
   0  -4   1        0.02        0.61      0.14 o 
   1  -4   1        4.21        8.45      0.40 o 
   2  -4   1      157.61      155.62      2.03 o 
   3  -4   1      276.67      278.85      3.39 o 
   4  -4   1      371.41      392.41      3.30 o 
   5  -4   1        6.91        5.57      0.31 o 
   6  -4   1      122.56      134.64      5.07 o 
   7  -4   1        2.06        2.74      0.89 o 
  -9  -3   1        3.90        3.46      0.80 o 
  -8  -3   1        2.75        2.53      0.48 o 
  -7  -3   1        5.38        5.05      0.38 o 
  -6  -3   1      919.89     1019.51     14.81 o 
  -5  -3   1      158.12      163.19      3.24 o 
  -4  -3   1     1567.77     1632.14     18.35 o 
  -3  -3   1      142.61      152.93      2.74 o 
  -2  -3   1       99.79      101.64      0.92 o 
  -1  -3   1        0.01        0.49      0.10 o 
   0  -3   1      295.51      302.39      1.85 o 
   2  -3   1      570.42      577.66      7.19 o 
   3  -3   1      133.24      135.50      1.48 o 
   4  -3   1      271.04      291.34      6.92 o 
   5  -3   1      124.45      121.51      2.02 o 
   6  -3   1       50.68       53.36      1.93 o 
   7  -3   1      236.89      274.03      8.45 o 
   8  -3   1        7.18        4.67      0.89 o 
  -9  -2   1       10.41        7.65      1.21 o 
  -8  -2   1        2.82        1.89      0.48 o 
  -7  -2   1       16.51       18.41      0.74 o 
  -6  -2   1      251.38      271.44      3.43 o 
  -5  -2   1        0.21        0.53      0.76 o 
  -4  -2   1     2866.22     2976.53     55.92 o 
  -3  -2   1      127.53      111.18      1.02 o 
  -2  -2   1      321.99      313.52      2.69 o 
  -1  -2   1      137.57      117.71      0.84 o 
   0  -2   1     1387.28     1366.49      5.04 o 
   1  -2   1       22.09       21.22      0.23 o 
   2  -2   1      828.87      853.31      5.58 o 
   3  -2   1      404.31      420.32      2.67 o 
   4  -2   1      191.30      195.46      2.65 o 
   5  -2   1        5.50        4.23      0.24 o 
   6  -2   1        0.23        0.87      0.33 o 
   7  -2   1        3.66        2.25      0.56 o 
   8  -2   1      142.78      170.54      6.20 o 
  -9  -1   1        9.58        5.47      1.05 o 
  -8  -1   1       49.15       51.41      1.56 o 
  -7  -1   1        0.38        1.39      0.42 o 
  -5  -1   1       34.75       32.42      1.37 o 
  -4  -1   1      913.35      972.79     11.63 o 
  -3  -1   1        0.80        0.24      0.12 o 
  -1  -1   1        5.31        4.90      0.17 o 
   0  -1   1     2833.91     2619.06      7.19 o 
   1  -1   1      507.86      462.45      2.57 o 
   2  -1   1      991.79     1018.57      5.14 o 
   3  -1   1       91.12       90.48      0.68 o 
   4  -1   1     1057.50     1077.16     15.00 o 
   5  -1   1       54.20       56.91      2.43 o 
   6  -1   1        0.00        0.54      0.22 o 
   7  -1   1       11.73       10.58      1.39 o 
   8  -1   1       14.91       14.24      1.13 o 
  -8   0   1       20.34       20.12      1.29 o 
  -7   0   1        1.83        1.60      0.34 o 
  -6   0   1       17.73       16.34      1.45 o 
  -5   0   1       80.67       78.12      1.68 o 
  -4   0   1       67.57       69.97      2.05 o 
  -3   0   1       19.22       15.25      0.80 o 
  -2   0   1     3795.42     3728.05     30.18 o 
  -1   0   1        6.84        4.98      0.26 o 
   1   0   1     1160.93     1039.91      6.27 o 
   2   0   1       13.34       12.99      0.33 o 
   3   0   1      264.66      261.03      3.41 o 
   4   0   1       16.84       20.33      0.60 o 
   5   0   1      456.58      481.88      6.58 o 
   6   0   1       49.21       49.32      1.49 o 
   7   0   1      276.87      312.89     14.73 o 
   8   0   1        6.60        4.59      1.05 o 
   9   0   1       10.14        7.00      1.05 o 
  -8   1   1       24.05       26.48      1.61 o 
  -7   1   1       23.32       20.30      0.79 o 
  -6   1   1       33.75       33.88      1.69 o 
  -5   1   1        2.08        2.47      0.52 o 
  -4   1   1        8.03        5.77      0.16 o 
  -3   1   1      151.51      145.41      1.99 o 
  -2   1   1      265.07      257.47      1.95 o 
  -1   1   1      564.89      545.91      2.91 o 
   0   1   1     2496.07     2401.64     13.94 o 
   1   1   1      456.19      449.31      2.04 o 
   2   1   1     6478.71     6245.47     26.65 o 
   3   1   1        5.51        6.27      0.27 o 
   4   1   1      259.25      237.85      3.23 o 
   5   1   1        0.77        0.56      0.40 o 
   6   1   1        5.27        4.44      0.37 o 
   7   1   1       38.16       34.03      0.93 o 
   8   1   1        0.52        0.97      0.32 o 
   9   1   1       20.77       18.75      2.41 o 
  -8   2   1       11.28        9.98      1.53 o 
  -7   2   1       49.80       50.11      1.65 o 
  -6   2   1       65.64       65.31      2.62 o 
  -5   2   1        2.93        2.40      0.17 o 
  -4   2   1        7.52        7.26      0.41 o 
  -3   2   1       34.52       28.44      1.29 o 
  -2   2   1        4.98        4.67      0.29 o 
  -1   2   1      482.19      492.62      2.14 o 
   0   2   1     1540.11     1513.86      6.78 o 
   1   2   1      359.18      373.12      2.95 o 
   2   2   1      701.99      703.47      4.82 o 
   3   2   1       91.68      101.82      1.05 o 
   4   2   1      199.98      212.80      2.09 o 
   5   2   1        0.06        0.57      0.12 o 
   6   2   1       88.61       97.15      2.29 o 
   7   2   1        2.18        2.21      0.34 o 
   8   2   1       15.63       14.61      0.73 o 
   9   2   1       62.17       58.43      3.78 o 
  -7   3   1      423.09      504.85     17.14 o 
  -6   3   1       66.61       65.72      2.66 o 
  -5   3   1      113.95      109.23      5.04 o 
  -4   3   1      287.49      284.80      6.60 o 
  -3   3   1       45.57       42.51      0.84 o 
  -2   3   1      453.41      539.36      4.17 o 
  -1   3   1      289.61      290.78      2.14 o 
   0   3   1        0.12        0.61      0.10 o 
   1   3   1      156.90      179.73      0.88 o 
   2   3   1     1634.73     1692.29     14.59 o 
   3   3   1       79.86       68.51      1.00 o 
   4   3   1       20.80       16.72      0.38 o 
   5   3   1       11.57        8.23      0.32 o 
   6   3   1       25.26       21.93      0.42 o 
   7   3   1       19.62       17.76      1.77 o 
   8   3   1        7.02        5.94      0.62 o 
   9   3   1        3.80        2.74      0.80 o 
  -7   4   1       52.23       50.54      3.46 o 
  -6   4   1       10.72        8.22      1.17 o 
  -5   4   1       18.27       16.00      0.51 o 
  -4   4   1      116.92      120.08      1.82 o 
  -3   4   1       38.00       29.24      0.95 o 
  -2   4   1       12.58       10.51      0.44 o 
  -1   4   1      442.61      491.45      5.27 o 
   0   4   1       39.28       52.50      0.98 o 
   1   4   1      478.68      561.44      4.31 o 
   2   4   1     1806.74     1935.18     17.67 o 
   3   4   1      299.93      307.74      8.12 o 
   4   4   1        0.17        0.69      0.27 o 
   5   4   1       77.60       71.54      1.00 o 
   6   4   1        1.37        1.36      0.17 o 
   7   4   1        0.03        0.97      0.48 o 
   8   4   1        6.30        5.79      0.80 o 
   9   4   1        1.24        1.61      0.64 o 
  -6   5   1       35.48       32.40      2.21 o 
  -5   5   1      107.87      116.54      2.36 o 
  -4   5   1       49.76       43.31      1.31 o 
  -3   5   1     1598.03     1667.11     21.17 o 
  -2   5   1      931.61      958.83     21.49 o 
  -1   5   1      138.77      145.29      2.35 o 
   0   5   1       14.11       11.26      0.93 o 
   1   5   1      317.09      321.70      3.05 o 
   2   5   1      404.53      424.72      4.74 o 
   3   5   1       20.42       19.06      0.70 o 
   4   5   1      398.11      433.38      9.98 o 
   5   5   1        9.02        7.66      0.64 o 
   6   5   1        0.32        0.42      0.44 o 
   7   5   1        2.11        2.90      0.64 o 
   8   5   1        0.55        1.37      0.72 o 
   9   5   1        2.91        3.14      0.72 o 
  -6   6   1       26.24       31.63      2.17 o 
  -5   6   1       85.30       92.15      2.72 o 
  -4   6   1        1.88        2.74      0.53 o 
  -3   6   1        5.07        3.29      0.33 o 
  -2   6   1      343.80      379.00      5.36 o 
  -1   6   1      386.24      369.97      6.60 o 
   0   6   1        0.01        0.90      0.21 o 
   1   6   1       16.12       14.12      1.18 o 
   2   6   1       27.23       23.81      1.43 o 
   3   6   1      184.92      184.57      3.13 o 
   4   6   1      330.14      389.48      5.89 o 
   5   6   1      138.77      154.05      4.74 o 
   6   6   1       95.21      110.90      4.02 o 
   7   6   1      100.23      110.90      3.38 o 
   8   6   1       10.23        7.24      1.05 o 
  -5   7   1        1.56        1.88      0.64 o 
  -4   7   1       12.95       14.80      0.70 o 
  -3   7   1       15.50       10.42      0.48 o 
  -2   7   1       13.07       12.44      0.53 o 
  -1   7   1      223.54      237.50      2.71 o 
   0   7   1       26.33       24.67      1.75 o 
   1   7   1      216.64      222.54      2.74 o 
   2   7   1        0.07        0.61      0.15 o 
   3   7   1       67.27       65.59      2.12 o 
   4   7   1      142.15      147.44      8.56 o 
   5   7   1        2.65        2.30      0.33 o 
   6   7   1        6.97        5.16      0.40 o 
   7   7   1        0.06        0.72      0.33 o 
   8   7   1       50.17       45.39      3.14 o 
  -4   8   1       93.19       89.21      2.06 o 
  -3   8   1       62.87       67.67      1.92 o 
  -2   8   1       62.07       70.82      2.23 o 
  -1   8   1       72.96       69.73      2.27 o 
   0   8   1       28.74       26.00      0.66 o 
   1   8   1        0.90        0.93      0.22 o 
   2   8   1      498.04      517.24      6.80 o 
   3   8   1       59.06       57.31      1.10 o 
   4   8   1        0.74        0.91      0.25 o 
   5   8   1        4.04        2.51      0.39 o 
   6   8   1       56.54       57.14      1.43 o 
   7   8   1        3.15        1.77      0.48 o 
  -2   9   1       75.42       87.14      2.67 o 
  -1   9   1        0.04        1.14      0.28 o 
   0   9   1       20.68       20.13      1.19 o 
   1   9   1        1.41        1.09      0.45 o 
   2   9   1       68.60       68.73      2.14 o 
   3   9   1        4.34        3.27      0.32 o 
   4   9   1       48.17       44.37      1.48 o 
   5   9   1        6.23        5.39      0.78 o 
   6   9   1        0.03        1.08      0.43 o 
   7   9   1       26.67       20.36      4.59 o 
   0  10   1       37.48       35.41      2.37 o 
   1  10   1        9.33        7.99      0.77 o 
   2  10   1       54.67       54.45      1.76 o 
   3  10   1       18.49       15.49      0.98 o 
   4  10   1        1.09        1.53      0.38 o 
   5  10   1       85.01       97.82      7.18 o 
  -5 -10   2       13.24        9.15      0.98 o 
  -4 -10   2       40.89       38.18      1.87 o 
  -3 -10   2       25.82       26.69      2.29 o 
  -2 -10   2       14.13       13.79      0.90 o 
  -1 -10   2       52.20       58.02      2.17 o 
   0 -10   2       75.16       86.96      4.41 o 
  -6  -9   2       15.46       12.75      1.24 o 
  -5  -9   2      451.58      515.03     12.56 o 
  -4  -9   2        7.37        7.13      0.59 o 
  -3  -9   2       13.24       13.19      0.97 o 
  -2  -9   2        1.95        0.91      0.27 o 
  -1  -9   2       10.59        8.88      0.42 o 
   0  -9   2       57.25       60.36      1.45 o 
   1  -9   2      119.31      124.68      2.47 o 
   2  -9   2       54.92       62.34      2.55 o 
  -7  -8   2       47.22       34.53      5.71 o 
  -6  -8   2       45.48       49.21      6.25 o 
  -5  -8   2        8.08        7.79      0.81 o 
  -4  -8   2      159.47      184.22      4.93 o 
  -3  -8   2      483.15      538.87     10.38 o 
  -2  -8   2        0.14        0.68      0.20 o 
  -1  -8   2       48.31       48.61      1.08 o 
   0  -8   2       49.64       44.05      1.25 o 
   1  -8   2       10.75        8.27      0.52 o 
   2  -8   2      164.69      202.13      3.48 o 
   3  -8   2       79.94       83.32      4.55 o 
   4  -8   2        1.49        1.55      0.41 o 
  -8  -7   2        9.43        6.84      1.05 o 
  -7  -7   2        0.01        0.64      0.40 o 
  -6  -7   2        7.86        5.97      0.76 o 
  -5  -7   2        2.16        1.34      0.33 o 
  -4  -7   2      127.54      130.51      2.23 o 
  -3  -7   2      167.39      167.96      4.10 o 
  -2  -7   2        7.43        6.99      0.53 o 
  -1  -7   2      346.04      366.04      2.93 o 
   0  -7   2      348.68      379.01      6.70 o 
   1  -7   2       70.80       65.70      2.44 o 
   2  -7   2        1.20        0.62      0.21 o 
   3  -7   2        0.58        0.59      0.22 o 
   4  -7   2       26.31       30.81      1.24 o 
   5  -7   2       71.04       77.82      3.94 o 
  -8  -6   2       19.19       16.82      1.85 o 
  -7  -6   2        5.12        3.22      0.72 o 
  -6  -6   2        3.33        2.50      0.60 o 
  -5  -6   2        1.66        1.89      0.52 o 
  -4  -6   2        0.39        0.62      0.23 o 
  -3  -6   2        0.71        0.94      0.16 o 
  -2  -6   2      101.32       95.09      1.22 o 
  -1  -6   2        6.18        4.76      0.30 o 
   0  -6   2      352.22      366.60      3.93 o 
   1  -6   2     1302.25     1364.28     13.20 o 
   2  -6   2       13.29       10.22      0.46 o 
   3  -6   2       13.92       15.89      0.75 o 
   4  -6   2       42.22       41.48      1.47 o 
   5  -6   2       17.71       14.55      0.89 o 
   6  -6   2        0.89        1.13      0.64 o 
  -8  -5   2        7.33        6.44      0.89 o 
  -7  -5   2       12.39       14.49      1.05 o 
  -6  -5   2        8.60        8.11      0.65 o 
  -5  -5   2       99.07      105.61      2.19 o 
  -4  -5   2       97.31       87.79      2.39 o 
  -3  -5   2       39.03       39.61      1.05 o 
  -2  -5   2       10.05       10.45      0.48 o 
  -1  -5   2       10.26       12.51      0.40 o 
   0  -5   2      137.01      133.06      1.68 o 
   1  -5   2      321.56      309.58      5.52 o 
   2  -5   2      398.44      407.92      8.93 o 
   3  -5   2       48.08       45.67      1.24 o 
   4  -5   2      231.08      251.85      3.60 o 
   5  -5   2        0.07        0.69      0.20 o 
   6  -5   2       63.40       62.53      3.06 o 
  -9  -4   2        2.11        1.53      0.64 o 
  -8  -4   2      220.21      244.45      5.26 o 
  -7  -4   2       56.71       62.37      1.93 o 
  -6  -4   2      444.49      469.21     15.29 o 
  -5  -4   2       98.70      103.00      3.69 o 
  -4  -4   2        4.01        5.10      0.23 o 
  -3  -4   2        7.50        6.72      0.36 o 
  -2  -4   2      146.02      145.46      2.18 o 
  -1  -4   2      232.09      244.81      1.88 o 
   0  -4   2      821.79      846.03      8.15 o 
   1  -4   2       22.14       19.59      1.48 o 
   2  -4   2      525.31      571.80      6.89 o 
   3  -4   2       82.58       78.29      1.54 o 
   4  -4   2      278.23      293.99      2.63 o 
   5  -4   2      403.74      415.35      7.11 o 
   6  -4   2        2.86        2.49      0.64 o 
   7  -4   2        2.20        2.25      0.89 o 
  -9  -3   2        4.51        3.62      0.72 o 
  -8  -3   2      218.15      234.13      5.06 o 
  -7  -3   2        2.82        2.20      0.28 o 
  -6  -3   2     1413.22     1634.86    161.44 o 
  -5  -3   2       71.61       65.29      0.78 o 
  -4  -3   2        0.87        0.34      0.09 o 
  -3  -3   2       20.26       24.66      0.70 o 
  -2  -3   2      430.43      443.69      4.47 o 
  -1  -3   2      349.60      353.55      2.41 o 
   0  -3   2     1195.93     1222.17      6.74 o 
   1  -3   2     1552.92     1631.06     11.72 o 
   2  -3   2      322.48      362.55      3.70 o 
   3  -3   2       86.41       88.48      2.01 o 
   4  -3   2       27.93       24.89      0.91 o 
   5  -3   2       10.71        8.94      0.37 o 
   6  -3   2      255.16      297.53      8.29 o 
   7  -3   2        7.59        5.87      0.80 o 
   8  -3   2        4.52        3.46      0.80 o 
  -8  -2   2       62.91       63.12      1.82 o 
  -7  -2   2        3.46        2.17      0.36 o 
  -6  -2   2      148.75      154.69      2.32 o 
  -5  -2   2        0.54        0.21      0.19 o 
  -4  -2   2     7801.36     7929.28    148.86 o 
  -3  -2   2       70.35       59.44      0.59 o 
  -2  -2   2      441.01      472.99      2.37 o 
  -1  -2   2      494.00      454.36      3.09 o 
   0  -2   2      329.82      341.52      1.43 o 
   1  -2   2      868.20      860.21      3.42 o 
   2  -2   2     2030.71     2142.66     11.51 o 
   3  -2   2        6.11        5.71      0.26 o 
   4  -2   2       21.64       18.18      0.54 o 
   5  -2   2        1.07        1.77      0.32 o 
   6  -2   2       25.39       22.63      0.98 o 
   7  -2   2        5.02        3.78      0.89 o 
   8  -2   2       20.22       19.48      2.09 o 
  -8  -1   2        0.20        1.04      0.72 o 
  -7  -1   2       16.23       16.23      0.71 o 
  -6  -1   2        8.13        7.32      0.89 o 
  -5  -1   2        0.19        0.85      0.28 o 
  -4  -1   2     1391.38     1573.94     26.40 o 
  -3  -1   2        1.88        1.33      0.11 o 
  -2  -1   2      119.40      107.71      1.61 o 
  -1  -1   2     1533.29     1377.05      5.10 o 
   0  -1   2       14.26       10.27      0.33 o 
   1  -1   2      161.92      162.30      0.64 o 
   2  -1   2       32.27       26.77      0.28 o 
   3  -1   2     1493.08     1478.47      7.97 o 
   4  -1   2      175.98      178.91      1.52 o 
   5  -1   2      707.42      747.78      9.45 o 
   6  -1   2       19.37       15.71      0.74 o 
   7  -1   2       35.39       40.24      1.69 o 
   8  -1   2        0.31        0.80      0.48 o 
  -8   0   2        6.02        5.01      0.74 o 
  -7   0   2        7.42        6.81      0.76 o 
  -6   0   2        0.82        0.87      0.36 o 
  -5   0   2       67.40       65.96      1.54 o 
  -4   0   2        5.98        5.91      0.42 o 
  -3   0   2      116.30      133.89      4.17 o 
  -2   0   2       99.20      101.77      0.59 o 
  -1   0   2      105.81      112.07      0.68 o 
   0   0   2     3136.98     2895.24     11.39 o 
   1   0   2       15.83       13.86      0.21 o 
   2   0   2     1949.68     1777.40     12.56 o 
   3   0   2       13.90       13.11      0.42 o 
   4   0   2        0.48        0.28      0.08 o 
   5   0   2      376.84      369.88      4.18 o 
   6   0   2        2.82        2.59      0.32 o 
   7   0   2        8.70        8.46      0.97 o 
   8   0   2       40.71       44.67      2.09 o 
   9   0   2        0.22        0.56      0.40 o 
  -8   1   2       22.81       20.36      2.09 o 
  -7   1   2        0.00        0.85      0.34 o 
  -6   1   2        5.11        3.42      0.46 o 
  -5   1   2        5.64        4.02      0.46 o 
  -4   1   2       75.03       76.60      1.04 o 
  -3   1   2       10.99       11.18      0.35 o 
  -1   1   2       17.11       18.63      0.21 o 
   0   1   2      568.57      554.85      1.89 o 
   1   1   2      480.29      457.51      1.31 o 
   2   1   2      141.49      154.78      0.78 o 
   3   1   2        0.58        0.51      0.11 o 
   4   1   2      193.23      200.60      4.21 o 
   5   1   2        5.45        5.10      0.31 o 
   6   1   2       38.48       41.97      0.77 o 
   7   1   2      110.63      117.33      2.27 o 
   8   1   2        8.82        6.44      0.97 o 
   9   1   2       33.66       32.43      2.49 o 
  -8   2   2       31.09       30.34      2.33 o 
  -7   2   2       63.91       70.93      3.98 o 
  -6   2   2       65.30       63.56      1.36 o 
  -5   2   2        7.49        6.30      0.46 o 
  -4   2   2      226.93      239.82      2.43 o 
  -3   2   2       33.02       28.27      0.66 o 
  -2   2   2       55.64       50.31      0.68 o 
  -1   2   2       11.88       14.15      0.31 o 
   0   2   2     1692.53     1757.05      6.27 o 
   1   2   2      418.76      384.67      1.44 o 
   2   2   2      331.28      325.80      1.15 o 
   3   2   2      109.48       92.85      0.66 o 
   4   2   2      183.08      183.89      1.51 o 
   5   2   2       41.18       44.92      0.89 o 
   6   2   2       14.84       18.44      0.44 o 
   7   2   2        1.79        1.21      0.28 o 
   8   2   2        6.05        5.64      0.97 o 
   9   2   2        2.56        3.46      0.89 o 
  -7   3   2       43.76       43.28      1.64 o 
  -6   3   2      106.60      119.54      3.46 o 
  -5   3   2        0.01        0.46      0.17 o 
  -4   3   2        4.76        5.11      0.36 o 
  -3   3   2      379.82      424.40      7.25 o 
  -2   3   2       50.95       56.92      1.00 o 
  -1   3   2     1470.82     1685.42     14.60 o 
   0   3   2     4653.71     4636.99     74.70 o 
   1   3   2     1014.94     1134.22      8.26 o 
   2   3   2       12.20        8.58      0.39 o 
   3   3   2      370.33      334.07      5.31 o 
   4   3   2        0.99        1.15      0.17 o 
   5   3   2        5.36        5.40      0.34 o 
   6   3   2       32.06       33.46      0.74 o 
   7   3   2        0.67        0.50      0.32 o 
   8   3   2        0.04        0.40      0.48 o 
   9   3   2        0.17        0.00      0.48 o 
  -7   4   2       54.41       61.33      4.02 o 
  -6   4   2        0.79        1.71      0.56 o 
  -5   4   2      731.98      737.09     21.09 o 
  -4   4   2      288.87      307.28      4.33 o 
  -3   4   2       52.34       59.48      1.14 o 
  -2   4   2       63.89       60.06      1.19 o 
  -1   4   2       46.26       33.14      0.93 o 
   0   4   2      954.04     1100.84      8.15 o 
   1   4   2       35.93       39.25      0.93 o 
   2   4   2      743.14      739.96     10.29 o 
   3   4   2       19.91       21.48      1.71 o 
   4   4   2      100.12       96.98      2.29 o 
   5   4   2        8.37        6.12      0.36 o 
   6   4   2        7.45        6.18      0.51 o 
   7   4   2        8.42        7.73      0.89 o 
   8   4   2        1.52        2.74      0.80 o 
   9   4   2        0.00        0.80      0.56 o 
  -6   5   2        1.35        1.64      0.64 o 
  -5   5   2       27.27       25.06      1.57 o 
  -4   5   2      266.04      281.37      6.26 o 
  -3   5   2      153.32      151.78      3.46 o 
  -2   5   2        1.73        2.51      0.35 o 
  -1   5   2        1.44        1.09      0.25 o 
   0   5   2        8.66        6.74      0.52 o 
   1   5   2      235.83      258.16      2.55 o 
   2   5   2      815.49      974.35      8.33 o 
   3   5   2      538.32      576.94     15.81 o 
   4   5   2      209.97      243.52      4.29 o 
   5   5   2      244.30      261.64     10.26 o 
   6   5   2       20.21       18.10      3.26 o 
   7   5   2       10.89       10.06      1.05 o 
   8   5   2        0.90        1.05      0.56 o 
   9   5   2        0.03        1.29      0.72 o 
  -5   6   2        4.77        3.25      0.60 o 
  -4   6   2        0.98        0.99      0.37 o 
  -3   6   2      130.05      133.93      2.29 o 
  -2   6   2      150.27      158.19      2.49 o 
  -1   6   2       53.70       52.99      3.44 o 
   0   6   2       28.71       28.72      2.32 o 
   1   6   2      121.82      123.23      1.78 o 
   2   6   2      571.72      582.75      6.69 o 
   3   6   2       18.86       13.73      0.59 o 
   4   6   2        9.43        8.68      0.53 o 
   5   6   2        0.61        0.45      0.28 o 
   6   6   2       55.45       56.93      3.22 o 
   7   6   2        7.41        6.76      0.89 o 
   8   6   2        6.99        8.21      1.05 o 
  -5   7   2       41.99       43.80      6.60 o 
  -4   7   2       21.63       22.00      0.84 o 
  -3   7   2       11.91        9.98      0.87 o 
  -2   7   2       67.48       70.90      2.11 o 
  -1   7   2        4.20        3.58      0.31 o 
   0   7   2      637.01      649.80     10.30 o 
   1   7   2       34.78       37.95      1.95 o 
   2   7   2       26.48       24.27      1.51 o 
   3   7   2        0.07        0.60      0.19 o 
   4   7   2      135.09      134.47      2.74 o 
   5   7   2        0.40        0.55      0.40 o 
   6   7   2      160.76      182.08      3.81 o 
   7   7   2        0.59        0.55      0.22 o 
   8   7   2        1.32        0.64      0.56 o 
  -3   8   2        0.29        0.85      0.28 o 
  -2   8   2       35.81       35.25      1.03 o 
  -1   8   2       26.94       26.29      0.79 o 
   0   8   2       57.58       54.61      1.48 o 
   1   8   2       58.40       46.76      3.89 o 
   2   8   2       64.72       60.05      1.82 o 
   3   8   2       46.57       46.20      2.39 o 
   4   8   2        2.75        4.77      0.50 o 
   5   8   2       49.64       53.14      2.17 o 
   6   8   2        0.16        1.23      0.47 o 
   7   8   2        1.28        1.47      0.36 o 
  -2   9   2      111.88      113.25      3.42 o 
  -1   9   2       20.07       19.97      0.72 o 
   0   9   2       87.61       96.39      1.73 o 
   1   9   2       62.06       61.07      2.93 o 
   2   9   2        8.60       11.19      0.78 o 
   3   9   2      158.15      170.36      3.99 o 
   4   9   2       37.92       30.75      0.96 o 
   5   9   2       50.81       49.64      1.95 o 
   6   9   2        2.83        2.48      0.46 o 
   7   9   2        6.43        4.18      1.61 o 
   0  10   2       68.55       71.95      2.34 o 
   1  10   2      126.14      144.10      2.84 o 
   2  10   2        5.54        4.25      0.70 o 
   3  10   2       12.95       10.33      0.80 o 
   4  10   2        9.21        7.92      0.62 o 
   5  10   2        6.45        5.15      0.63 o 
  -4 -10   3        3.62        2.52      0.32 o 
  -3 -10   3        3.52        2.93      0.53 o 
  -2 -10   3       40.51       44.38      2.02 o 
  -1 -10   3      130.37      142.45      4.18 o 
   0 -10   3       34.55       36.79      1.51 o 
  -6  -9   3       17.67       16.68      3.78 o 
  -5  -9   3       96.50      104.86      3.49 o 
  -4  -9   3       26.34       24.50      1.24 o 
  -3  -9   3       33.78       35.33      1.82 o 
  -2  -9   3       25.17       19.66      1.13 o 
  -1  -9   3        4.16        4.11      0.49 o 
   0  -9   3      145.31      177.35      3.25 o 
   1  -9   3       14.47       12.71      1.02 o 
   2  -9   3        0.14        0.31      0.21 o 
  -6  -8   3       52.06       49.37      3.16 o 
  -5  -8   3       98.31       95.05      4.27 o 
  -4  -8   3        0.00        0.37      0.28 o 
  -3  -8   3      340.04      390.90      7.30 o 
  -2  -8   3      216.86      232.68      7.15 o 
  -1  -8   3       31.16       28.98      1.21 o 
   0  -8   3        1.51        1.24      0.23 o 
   1  -8   3        0.46        0.62      0.34 o 
   2  -8   3       35.61       38.25      1.24 o 
   3  -8   3       88.78      102.36      2.00 o 
   4  -8   3       17.35       22.05      1.87 o 
  -7  -7   3        0.42        1.93      0.72 o 
  -6  -7   3        3.39        2.70      0.34 o 
  -5  -7   3        0.00        0.25      0.17 o 
  -4  -7   3        2.02        0.85      0.35 o 
  -3  -7   3        0.48        1.28      0.34 o 
  -2  -7   3      428.87      475.04      6.61 o 
  -1  -7   3      581.07      612.35      7.49 o 
   0  -7   3       92.58       86.68      1.56 o 
   1  -7   3       21.90       24.57      0.99 o 
   2  -7   3       39.28       40.28      0.98 o 
   3  -7   3       21.88       17.62      0.77 o 
   4  -7   3        1.08        2.34      0.45 o 
   5  -7   3        5.64        6.52      1.13 o 
  -7  -6   3        9.30        8.61      0.89 o 
  -6  -6   3       39.76       35.87      1.35 o 
  -5  -6   3       73.95       78.71      1.92 o 
  -4  -6   3       27.85       30.52      1.20 o 
  -3  -6   3        5.68        4.30      0.37 o 
  -2  -6   3      112.80      113.93      3.96 o 
  -1  -6   3      235.95      239.29      2.43 o 
   0  -6   3      118.34      122.40      1.47 o 
   1  -6   3      258.41      255.06      4.34 o 
   2  -6   3      221.21      224.22      3.34 o 
   3  -6   3        0.32        0.89      0.23 o 
   4  -6   3       64.72       69.21      2.18 o 
   5  -6   3       30.10       26.68      2.34 o 
   6  -6   3       15.87       14.00      1.93 o 
  -7  -5   3       30.18       30.02      1.37 o 
  -6  -5   3        0.08        0.65      0.16 o 
  -5  -5   3       18.67       16.13      0.90 o 
  -4  -5   3       39.06       40.27      0.86 o 
  -3  -5   3       10.92        9.07      1.03 o 
  -2  -5   3      427.07      472.25      5.09 o 
  -1  -5   3        5.18        5.15      0.25 o 
   0  -5   3      483.70      511.71      7.15 o 
   1  -5   3       17.03       16.01      0.97 o 
   2  -5   3      438.76      482.33      5.78 o 
   3  -5   3      368.24      362.00      3.20 o 
   4  -5   3        0.74        2.09      0.26 o 
   5  -5   3        1.26        1.93      0.35 o 
   6  -5   3        0.81        0.72      0.64 o 
  -8  -4   3      562.93      693.17     83.62 o 
  -7  -4   3       28.48       25.83      1.13 o 
  -6  -4   3       12.00        9.28      0.73 o 
  -5  -4   3       40.04       41.32      2.14 o 
  -4  -4   3       48.05       53.02      2.64 o 
  -3  -4   3      148.08      147.69      2.75 o 
  -2  -4   3      485.28      472.72      4.15 o 
  -1  -4   3     1233.89     1314.63      8.59 o 
   0  -4   3      246.71      281.96      2.19 o 
   1  -4   3       67.32       74.21      1.54 o 
   2  -4   3       72.90       73.62      1.20 o 
   3  -4   3       25.01       23.37      0.97 o 
   4  -4   3      276.50      292.21      8.25 o 
   5  -4   3        0.17        0.93      0.15 o 
   6  -4   3        0.60        0.80      0.56 o 
   7  -4   3        3.07        2.90      0.80 o 
  -8  -3   3        9.70        9.26      0.65 o 
  -7  -3   3        0.11        0.21      0.18 o 
  -6  -3   3     1118.57     1223.27     31.26 o 
  -5  -3   3       54.45       47.67      0.70 o 
  -4  -3   3       24.88       28.41      0.66 o 
  -3  -3   3       43.17       38.68      0.73 o 
  -2  -3   3       39.53       42.35      0.71 o 
  -1  -3   3     1875.05     1912.72     17.01 o 
   0  -3   3     1401.51     1508.35      8.57 o 
   1  -3   3      198.41      218.33      1.80 o 
   2  -3   3      159.77      160.96      1.49 o 
   3  -3   3       99.39       93.81      1.32 o 
   4  -3   3       16.44       16.56      1.02 o 
   5  -3   3        3.03        2.19      0.21 o 
   6  -3   3       52.34       49.33      1.85 o 
   7  -3   3        6.96        7.89      0.89 o 
   8  -3   3        2.37        1.37      0.56 o 
  -8  -2   3        1.27        0.89      0.37 o 
  -7  -2   3        4.13        3.18      0.29 o 
  -6  -2   3      372.79      410.05      7.72 o 
  -5  -2   3        1.43        1.43      0.14 o 
  -4  -2   3       35.70       32.09      0.61 o 
  -3  -2   3      442.92      432.05      5.30 o 
  -2  -2   3        1.97        2.31      0.13 o 
  -1  -2   3       81.99       79.81      0.68 o 
   0  -2   3        1.87        1.29      0.24 o 
   1  -2   3     1692.77     1645.73      8.36 o 
   2  -2   3      606.79      691.52      7.54 o 
   3  -2   3     1112.36     1220.76     15.38 o 
   4  -2   3       72.86       68.06      1.31 o 
   5  -2   3       34.67       34.85      0.75 o 
   6  -2   3        1.87        1.90      0.34 o 
   7  -2   3       15.50       14.41      1.13 o 
   8  -2   3       18.80       17.06      1.85 o 
  -8  -1   3        8.51        6.59      0.45 o 
  -7  -1   3       10.06        8.76      1.16 o 
  -6  -1   3        0.30        1.59      0.42 o 
  -4  -1   3       11.28       11.27      0.89 o 
  -3  -1   3       30.52       34.44      0.70 o 
  -2  -1   3       68.64       85.79      0.90 o 
  -1  -1   3       65.94       52.58      0.49 o 
   0  -1   3     2266.93     2046.55      9.39 o 
   1  -1   3        0.60        0.89      0.16 o 
   2  -1   3        0.43        0.39      0.12 o 
   3  -1   3     1537.53     1534.66     17.93 o 
   4  -1   3       57.18       59.49      1.08 o 
   5  -1   3        0.04        0.07      0.08 o 
   6  -1   3       96.40       99.34      1.92 o 
   7  -1   3        6.15        5.15      0.64 o 
   8  -1   3        1.08        1.05      0.48 o 
  -8   0   3        2.20        2.23      1.17 o 
  -7   0   3       19.33       17.82      2.17 o 
  -6   0   3       77.16       77.37      2.13 o 
  -4   0   3      452.26      485.05     11.75 o 
  -3   0   3       25.20       22.33      0.60 o 
  -2   0   3       30.18       32.76      0.58 o 
  -1   0   3      781.90      718.00      5.48 o 
   0   0   3      171.93      194.14      0.84 o 
   1   0   3       48.71       61.32      0.81 o 
   2   0   3      139.34      120.93      0.96 o 
   3   0   3      195.61      176.29      2.52 o 
   4   0   3      111.56      116.87      2.47 o 
   5   0   3       76.28       81.59      1.52 o 
   6   0   3       76.35       66.23      1.49 o 
   7   0   3       34.47       34.85      1.37 o 
   8   0   3       12.13       10.78      0.89 o 
   9   0   3        0.53        0.97      0.48 o 
  -8   1   3       12.38        9.91      0.98 o 
  -7   1   3        0.83        0.88      1.25 o 
  -6   1   3      104.63      118.77      2.50 o 
  -5   1   3       17.49       15.46      0.96 o 
  -4   1   3      131.46      127.72      1.89 o 
  -3   1   3       24.29       21.01      0.78 o 
  -2   1   3      787.36      794.45      5.17 o 
  -1   1   3     1131.81     1029.49      5.37 o 
   0   1   3      488.35      476.86      1.56 o 
   1   1   3      169.43      130.53      0.53 o 
   2   1   3      579.42      606.79      2.21 o 
   3   1   3       73.88       77.68      0.69 o 
   4   1   3        0.68        0.44      0.23 o 
   5   1   3       22.99       19.30      0.54 o 
   6   1   3       16.69       14.71      0.68 o 
   7   1   3       26.11       22.94      1.05 o 
   8   1   3       21.29       23.02      1.21 o 
   9   1   3        1.29        2.17      0.89 o 
  -8   2   3       47.58       47.00      2.66 o 
  -7   2   3        4.24        4.60      0.64 o 
  -6   2   3        0.00        0.63      0.48 o 
  -5   2   3      169.12      184.06      5.75 o 
  -4   2   3       20.70       19.74      0.54 o 
  -3   2   3     1021.69     1064.18      8.91 o 
  -2   2   3     2942.60     3054.15     28.51 o 
  -1   2   3      726.44      783.40      4.70 o 
   0   2   3       49.50       55.59      0.47 o 
   1   2   3      861.72      811.10      3.11 o 
   2   2   3       26.17       30.95      0.28 o 
   3   2   3      138.23      139.14      0.87 o 
   4   2   3      145.06      145.37      1.32 o 
   5   2   3        3.80        3.97      0.20 o 
   6   2   3       39.95       35.26      0.65 o 
   7   2   3        4.54        4.96      0.89 o 
   8   2   3        0.41        0.70      0.31 o 
   9   2   3       22.02       19.07      2.49 o 
  -7   3   3      244.59      285.35      6.68 o 
  -6   3   3       52.14       52.00      1.48 o 
  -5   3   3       12.15       13.48      1.09 o 
  -4   3   3       58.48       55.53      1.25 o 
  -3   3   3        0.67        1.39      0.21 o 
  -2   3   3     1040.19     1137.07     13.57 o 
  -1   3   3      409.69      475.28      4.32 o 
   0   3   3      313.83      323.26      2.63 o 
   1   3   3      242.68      262.43      5.37 o 
   2   3   3      987.71     1035.27     17.34 o 
   3   3   3       77.28       80.99      0.96 o 
   4   3   3       35.32       32.59      0.80 o 
   5   3   3        0.84        0.94      0.14 o 
   6   3   3       18.44       17.34      0.63 o 
   7   3   3        0.85        1.81      1.81 o 
   8   3   3       38.83       38.23      4.67 o 
   9   3   3        8.21        8.61      1.29 o 
  -7   4   3       26.74       26.12      1.27 o 
  -6   4   3       91.58       93.52      2.55 o 
  -5   4   3       65.45       59.48      2.82 o 
  -4   4   3       12.92       10.22      0.65 o 
  -3   4   3        0.43        0.82      0.38 o 
  -2   4   3       24.36       24.17      0.96 o 
  -1   4   3       33.19       40.28      1.11 o 
   0   4   3      868.65     1001.20     10.18 o 
   1   4   3     1085.09     1249.48     10.67 o 
   2   4   3      305.28      333.29      2.73 o 
   3   4   3      222.42      243.58      2.30 o 
   4   4   3        0.25        0.79      0.26 o 
   5   4   3       10.95       12.23      0.57 o 
   6   4   3        9.76        9.05      0.65 o 
   7   4   3       14.72       11.43      0.97 o 
   8   4   3        0.60        1.45      0.72 o 
   9   4   3        8.65        5.31      1.05 o 
  -6   5   3        0.26        1.51      0.50 o 
  -5   5   3       39.59       41.03      2.13 o 
  -4   5   3      208.82      209.06      4.02 o 
  -3   5   3        0.60        0.89      0.40 o 
  -2   5   3       47.64       46.27      1.77 o 
  -1   5   3       64.06       58.28      1.99 o 
   0   5   3      930.57      955.32     15.96 o 
   1   5   3      110.28      108.41      2.03 o 
   2   5   3      246.26      266.41      4.13 o 
   3   5   3        0.01        0.75      0.14 o 
   4   5   3       51.21       53.39      1.26 o 
   5   5   3        5.77        5.81      0.56 o 
   6   5   3       67.33       64.26      3.02 o 
   7   5   3        0.38        0.48      0.48 o 
   8   5   3       66.92       71.30      2.98 o 
   9   5   3       54.79       55.53      3.78 o 
  -5   6   3        1.76        2.17      0.80 o 
  -4   6   3       44.36       44.50      1.05 o 
  -3   6   3        2.68        3.23      0.30 o 
  -2   6   3      517.21      476.50     15.52 o 
  -1   6   3       45.31       49.07      1.01 o 
   0   6   3       86.04       91.20      1.44 o 
   1   6   3       10.48       11.25      0.56 o 
   2   6   3      228.58      227.27      2.99 o 
   3   6   3        7.93        6.42      0.57 o 
   4   6   3      349.66      384.86      4.78 o 
   5   6   3        5.02        4.75      1.05 o 
   6   6   3        2.85        2.71      0.48 o 
   7   6   3        0.31        0.73      0.33 o 
  -4   7   3       44.36       44.84      1.26 o 
  -3   7   3       92.30       98.11      1.92 o 
  -2   7   3       12.40        9.20      0.48 o 
  -1   7   3      136.55      118.78      3.39 o 
   0   7   3       66.66       54.47      1.69 o 
   1   7   3      127.37      125.23      2.39 o 
   2   7   3        0.39        0.45      0.18 o 
   3   7   3       18.22       18.79      1.21 o 
   4   7   3        3.26        4.36      0.50 o 
   5   7   3       13.18       13.50      1.14 o 
   6   7   3        2.02        1.12      0.37 o 
   7   7   3        0.01        0.45      0.64 o 
   8   7   3        1.81        1.13      0.64 o 
  -3   8   3       34.51       35.68      1.13 o 
  -2   8   3       53.46       57.44      1.71 o 
  -1   8   3       70.51       74.46      1.26 o 
   0   8   3        2.93        4.55      0.37 o 
   1   8   3      150.20      149.91      3.55 o 
   2   8   3      129.06      115.41      2.54 o 
   3   8   3       87.34       83.21      2.71 o 
   4   8   3        8.54        7.35      0.62 o 
   5   8   3        1.51        1.45      0.34 o 
   6   8   3        0.21        0.87      0.76 o 
   7   8   3        7.58        4.03      0.58 o 
  -2   9   3       16.80       14.16      1.02 o 
  -1   9   3      131.32      146.15      2.74 o 
   0   9   3       35.90       36.84      0.92 o 
   1   9   3       28.32       26.68      0.88 o 
   2   9   3       45.43       46.98      2.00 o 
   3   9   3       30.72       30.78      1.30 o 
   4   9   3      230.22      245.29      4.99 o 
   5   9   3        2.88        2.26      0.56 o 
   6   9   3       11.36        9.90      1.06 o 
   7   9   3        0.45        0.79      0.25 o 
   0  10   3       36.58       36.85      1.68 o 
   1  10   3        2.36        2.48      0.43 o 
   2  10   3       25.34       28.33      1.18 o 
   3  10   3        0.93        1.26      0.34 o 
   4  10   3        1.04        0.75      0.22 o 
   5  10   3       24.16       22.91      1.00 o 
  -3 -10   4        0.00        0.88      0.33 o 
  -2 -10   4       84.47      105.38      4.54 o 
  -1 -10   4        0.36        1.06      0.49 o 
  -5  -9   4      198.71      229.95      7.44 o 
  -4  -9   4       73.76       79.00      2.03 o 
  -3  -9   4        3.51        3.10      0.50 o 
  -2  -9   4        0.03        0.58      0.25 o 
  -1  -9   4        2.36        1.39      0.35 o 
   0  -9   4       29.98       29.98      1.25 o 
   1  -9   4       35.92       42.72      2.76 o 
   2  -9   4       23.20       24.04      1.07 o 
  -6  -8   4        2.77        2.23      0.40 o 
  -5  -8   4        8.66        6.50      0.91 o 
  -4  -8   4      234.13      257.16     11.30 o 
  -3  -8   4      125.50      139.83      5.58 o 
  -2  -8   4      108.24      115.99      2.59 o 
  -1  -8   4       17.42       18.99      0.64 o 
   0  -8   4       18.43       16.81      0.61 o 
   1  -8   4       11.03       11.17      0.92 o 
   2  -8   4        6.74        7.34      0.76 o 
   3  -8   4        0.22        0.40      0.18 o 
  -6  -7   4       23.16       21.71      1.34 o 
  -5  -7   4        0.01        0.39      0.16 o 
  -4  -7   4       61.09       62.88      2.86 o 
  -3  -7   4      139.82      140.62      3.48 o 
  -2  -7   4        7.06        8.53      1.10 o 
  -1  -7   4      308.87      324.98      4.66 o 
   0  -7   4      137.11      134.65      3.31 o 
   1  -7   4        0.99        0.89      0.25 o 
   2  -7   4       71.66       65.90      2.50 o 
   3  -7   4       78.52       77.31      2.76 o 
   4  -7   4       16.52       14.06      0.75 o 
   5  -7   4        6.04        5.06      0.81 o 
  -6  -6   4        7.40        6.48      0.45 o 
  -5  -6   4       15.78       13.74      0.74 o 
  -4  -6   4      123.16      133.89      6.88 o 
  -3  -6   4       18.55       17.36      1.00 o 
  -2  -6   4      170.73      185.65      5.88 o 
  -1  -6   4        0.99        1.58      0.26 o 
   0  -6   4      219.83      232.38      2.75 o 
   1  -6   4      137.84      122.02      2.64 o 
   2  -6   4        0.38        1.95      0.31 o 
   3  -6   4       12.98       11.47      0.57 o 
   4  -6   4        0.00        0.87      0.29 o 
   5  -6   4       12.68       11.07      0.70 o 
  -8  -5   4        9.48       10.30      1.53 o 
  -6  -5   4        4.04        3.36      0.31 o 
  -5  -5   4       22.57       20.31      0.75 o 
  -4  -5   4       94.27       90.54      1.64 o 
  -3  -5   4      355.66      380.95      5.16 o 
  -2  -5   4      102.04       93.64      3.02 o 
  -1  -5   4        7.76        9.00      0.80 o 
   0  -5   4       59.59       63.57      1.63 o 
   1  -5   4       18.13       21.57      1.57 o 
   2  -5   4      186.35      185.44      4.75 o 
   3  -5   4        0.33        1.39      0.35 o 
   4  -5   4        1.28        1.63      0.21 o 
   5  -5   4       35.01       29.61      1.33 o 
   6  -5   4        7.29        4.91      0.97 o 
  -8  -4   4      163.47      174.72      6.28 o 
  -7  -4   4       17.84       18.51      0.83 o 
  -6  -4   4        5.04        3.83      0.60 o 
  -5  -4   4        1.77        1.23      0.35 o 
  -4  -4   4        2.79        2.60      0.26 o 
  -3  -4   4     1019.13     1073.69     16.47 o 
  -2  -4   4      490.63      518.28      5.96 o 
  -1  -4   4      429.42      455.96      6.26 o 
   0  -4   4      231.23      225.36      2.63 o 
   1  -4   4      146.86      161.04      1.74 o 
   2  -4   4       11.26       13.23      0.73 o 
   3  -4   4       56.84       49.23      1.29 o 
   4  -4   4      147.67      159.03      3.43 o 
   5  -4   4       30.17       29.47      1.76 o 
   6  -4   4       11.65       10.22      1.05 o 
   7  -4   4       51.59       52.39      3.54 o 
  -8  -3   4       87.77       92.71      4.02 o 
  -7  -3   4        2.60        2.41      0.35 o 
  -6  -3   4        5.79        5.40      0.62 o 
  -5  -3   4       60.35       59.29      1.30 o 
  -4  -3   4        1.43        1.18      0.29 o 
  -3  -3   4        1.28        1.51      0.13 o 
  -2  -3   4        1.71        2.13      0.21 o 
  -1  -3   4      210.09      205.14      1.47 o 
   0  -3   4     1222.92     1336.41     17.73 o 
   1  -3   4      589.61      656.88      4.47 o 
   2  -3   4      226.64      229.02      1.99 o 
   3  -3   4        1.06        1.26      0.33 o 
   4  -3   4       17.77       17.00      0.81 o 
   5  -3   4       52.75       48.03      0.96 o 
   6  -3   4      109.21      114.44      3.94 o 
   7  -3   4       15.99       10.30      0.97 o 
  -8  -2   4        1.37        1.29      0.48 o 
  -7  -2   4        5.46        4.39      0.54 o 
  -6  -2   4       13.64       13.08      0.67 o 
  -5  -2   4       14.50       14.35      0.48 o 
  -4  -2   4        2.68        0.67      0.12 o 
  -3  -2   4       24.29       18.80      0.36 o 
  -2  -2   4      551.02      543.27      3.64 o 
  -1  -2   4        0.08        0.30      0.06 o 
   0  -2   4       13.94        7.86      0.31 o 
   1  -2   4     2333.90     2366.90     33.43 o 
   2  -2   4      112.19      101.82      1.40 o 
   3  -2   4       17.03       20.05      0.48 o 
   4  -2   4      100.10      103.91      2.42 o 
   5  -2   4       32.99       30.27      1.59 o 
   6  -2   4        0.13        1.13      0.85 o 
   7  -2   4       58.15       55.21      2.58 o 
   8  -2   4       76.31       83.62      5.23 o 
  -8  -1   4       31.69       29.67      1.25 o 
  -7  -1   4        3.59        3.29      0.45 o 
  -6  -1   4      126.40      132.02      4.58 o 
  -5  -1   4       19.07       17.95      1.13 o 
  -4  -1   4        0.23        0.20      0.07 o 
  -3  -1   4      195.88      194.03      2.01 o 
  -2  -1   4      245.06      253.74      1.94 o 
  -1  -1   4       87.07       93.51      1.72 o 
   0  -1   4       76.32       62.12      0.82 o 
   1  -1   4      259.33      230.43      1.37 o 
   2  -1   4      259.31      285.95      4.68 o 
   3  -1   4        3.47        5.04      0.33 o 
   4  -1   4      407.49      394.95      8.62 o 
   5  -1   4       23.21       26.73      0.66 o 
   6  -1   4       26.94       25.68      1.21 o 
   7  -1   4        4.00        3.30      0.56 o 
   8  -1   4        4.90        4.83      1.13 o 
  -8   0   4       54.95       57.19      2.74 o 
  -7   0   4       39.86       45.64      1.59 o 
  -6   0   4      111.66      119.34      2.47 o 
  -5   0   4       35.94       38.47      1.61 o 
  -4   0   4      165.30      174.62      2.56 o 
  -3   0   4      444.19      410.33      8.98 o 
  -2   0   4       91.84       86.50      0.83 o 
  -1   0   4       41.35       41.88      0.49 o 
   0   0   4      619.29      612.25      2.30 o 
   1   0   4       22.21       16.69      0.27 o 
   2   0   4      161.61      153.74      2.48 o 
   3   0   4      466.22      448.96      8.56 o 
   4   0   4       17.37       15.49      0.33 o 
   5   0   4      113.74      105.60      2.90 o 
   6   0   4       42.37       44.51      0.77 o 
   7   0   4        2.16        2.66      0.64 o 
   8   0   4        0.44        0.56      0.56 o 
   9   0   4       22.52       25.35      1.53 o 
  -8   1   4        1.32        0.94      0.31 o 
  -7   1   4       47.83       47.86      2.70 o 
  -6   1   4        2.16        1.91      0.33 o 
  -5   1   4      281.50      299.30      5.55 o 
  -4   1   4      705.97      749.00     12.68 o 
  -3   1   4      113.29      125.77      1.28 o 
  -2   1   4      166.72      163.26      2.44 o 
  -1   1   4      224.06      211.95      1.99 o 
   0   1   4       40.35       40.76      0.39 o 
   1   1   4      703.10      684.67      3.92 o 
   2   1   4      388.95      381.44      3.12 o 
   3   1   4       66.92       65.79      1.03 o 
   4   1   4      261.69      263.81      3.11 o 
   5   1   4        2.19        2.08      0.19 o 
   6   1   4        2.51        1.33      0.14 o 
   7   1   4       41.62       46.11      1.53 o 
   8   1   4       10.31       10.78      0.89 o 
   9   1   4        0.25        0.56      0.48 o 
  -7   2   4        3.21        2.59      0.48 o 
  -6   2   4       13.99       13.02      0.71 o 
  -5   2   4        8.25        7.15      0.57 o 
  -4   2   4      532.57      560.07      7.34 o 
  -3   2   4      535.53      550.22      8.22 o 
  -2   2   4        5.63        3.88      0.22 o 
  -1   2   4      232.63      238.65      3.04 o 
   0   2   4     1341.70     1485.52      9.53 o 
   1   2   4      223.17      237.77      1.14 o 
   2   2   4      145.68      146.87      2.66 o 
   3   2   4       34.79       28.31      0.54 o 
   4   2   4       54.23       43.35      1.01 o 
   5   2   4        2.30        2.03      0.19 o 
   6   2   4       81.83       88.60      1.93 o 
   7   2   4       36.18       33.43      1.33 o 
   8   2   4        5.26        4.79      0.56 o 
   9   2   4        0.07        1.13      0.48 o 
  -7   3   4       30.69       27.13      1.27 o 
  -6   3   4       11.28       12.38      1.17 o 
  -5   3   4        0.07        0.09      0.33 o 
  -4   3   4       41.38       43.95      0.99 o 
  -3   3   4        1.24        0.97      0.24 o 
  -2   3   4      251.12      292.79      3.95 o 
  -1   3   4      941.59     1035.54     16.58 o 
   0   3   4      107.75      133.87      2.46 o 
   1   3   4       15.70       14.10      0.45 o 
   2   3   4      161.23      159.69      1.71 o 
   3   3   4       20.66       18.15      0.70 o 
   4   3   4       29.03       23.21      0.54 o 
   5   3   4      126.12      129.31      2.21 o 
   6   3   4        1.29        1.35      0.37 o 
   7   3   4       53.90       57.45      1.61 o 
   8   3   4       19.84       20.84      1.45 o 
  -6   4   4      144.67      164.14      4.43 o 
  -5   4   4        0.90        0.66      0.39 o 
  -4   4   4       19.73       20.11      0.78 o 
  -3   4   4        4.59        4.64      0.37 o 
  -2   4   4      476.67      489.88     11.83 o 
  -1   4   4       46.04       52.41      1.36 o 
   0   4   4      654.01      734.78      7.97 o 
   1   4   4       21.65       13.82      0.59 o 
   2   4   4       74.66       75.14      1.26 o 
   3   4   4       31.60       31.85      2.25 o 
   4   4   4      169.15      156.60      2.00 o 
   5   4   4        1.14        0.64      0.14 o 
   6   4   4      325.64      340.38      7.77 o 
   7   4   4      172.43      184.78      6.20 o 
   8   4   4       42.91       42.01      2.25 o 
   9   4   4       17.34       14.33      1.93 o 
  -6   5   4       10.15        9.50      1.02 o 
  -5   5   4        0.12        0.80      0.41 o 
  -4   5   4      282.34      279.60      6.28 o 
  -3   5   4       54.40       58.13      1.76 o 
  -2   5   4       60.52       59.93      2.94 o 
  -1   5   4        5.37        3.29      0.44 o 
   0   5   4      193.59      205.22      5.55 o 
   1   5   4       61.61       57.22      1.19 o 
   2   5   4      383.62      415.60     13.60 o 
   3   5   4        6.88        5.08      0.40 o 
   4   5   4       51.18       51.74      1.94 o 
   5   5   4       24.53       25.11      1.53 o 
   6   5   4       14.59       15.21      1.29 o 
   7   5   4       57.51       60.36      2.09 o 
   8   5   4       27.01       26.72      4.43 o 
   9   5   4        0.12        0.32      0.48 o 
  -5   6   4      109.98      123.40      3.39 o 
  -4   6   4        1.09        0.74      0.23 o 
  -3   6   4      130.64      122.57      2.29 o 
  -2   6   4       34.68       30.94      1.05 o 
  -1   6   4      148.73      136.95      1.62 o 
   0   6   4       25.20       16.62      0.75 o 
   1   6   4        6.68        7.92      0.63 o 
   2   6   4        8.99        9.48      1.43 o 
   3   6   4       47.74       48.24      1.34 o 
   4   6   4        0.45        0.61      0.11 o 
   5   6   4        1.46        1.07      0.34 o 
   6   6   4        3.92        4.12      0.80 o 
   7   6   4        0.66        0.75      0.60 o 
   8   6   4       21.23       20.52      1.53 o 
  -4   7   4        7.87        8.59      0.66 o 
  -3   7   4       28.62       29.14      0.83 o 
  -2   7   4        7.90        5.66      0.56 o 
  -1   7   4       82.16       80.13      2.18 o 
   0   7   4      265.93      227.82      3.52 o 
   1   7   4      105.82       93.68      2.10 o 
   2   7   4        5.00        3.43      0.26 o 
   3   7   4        4.51        4.05      0.48 o 
   4   7   4        1.59        1.19      0.30 o 
   5   7   4       10.88        9.26      0.52 o 
   6   7   4        1.32        1.37      0.52 o 
   7   7   4        1.80        1.60      0.42 o 
   8   7   4        2.92        2.58      0.89 o 
  -3   8   4       71.08       80.48      2.71 o 
  -2   8   4       43.27       43.50      1.44 o 
  -1   8   4       32.00       31.11      1.18 o 
   0   8   4       70.94       76.36      2.14 o 
   1   8   4       39.65       29.30      0.84 o 
   2   8   4      248.80      242.91      3.84 o 
   3   8   4        5.86        7.41      0.57 o 
   4   8   4       35.68       31.97      1.22 o 
   5   8   4        0.40        0.94      0.37 o 
   6   8   4        9.04        6.77      0.76 o 
   7   8   4       17.20       12.94      1.65 o 
  -2   9   4       23.01       18.16      1.17 o 
  -1   9   4        5.43        5.58      0.49 o 
   0   9   4        0.60        0.85      0.24 o 
   1   9   4        2.57        2.45      0.78 o 
   2   9   4       10.83        8.59      0.82 o 
   3   9   4       10.77        6.64      0.64 o 
   4   9   4        1.24        1.18      0.67 o 
   5   9   4        0.40        0.38      0.26 o 
   6   9   4       34.48       32.71      1.39 o 
   7   9   4        0.03        0.67      1.17 o 
   0  10   4       36.82       45.82      2.10 o 
   1  10   4        0.41        0.50      0.24 o 
   2  10   4        0.81        1.26      0.31 o 
   3  10   4        0.61        0.67      0.23 o 
   4  10   4        2.21        2.43      0.47 o 
   5  10   4       14.94       12.57      1.10 o 
  -2 -10   5       14.36       11.31      1.38 o 
  -5  -9   5       10.63        8.22      1.17 o 
  -4  -9   5       70.38       75.19      4.50 o 
  -3  -9   5        7.77        9.65      1.16 o 
  -2  -9   5        9.83        7.80      0.56 o 
  -1  -9   5        1.03        0.88      0.36 o 
   0  -9   5       24.45       28.12      1.77 o 
   1  -9   5        0.46        0.80      0.26 o 
   2  -9   5        1.79        2.49      0.44 o 
  -5  -8   5       55.54       52.39      2.81 o 
  -4  -8   5        1.18        1.39      0.38 o 
  -3  -8   5      146.53      151.03      2.57 o 
  -2  -8   5       63.81       62.47      1.58 o 
  -1  -8   5        0.03        0.67      0.23 o 
   0  -8   5       61.86       58.05      1.63 o 
   1  -8   5       85.86       89.32      1.81 o 
   2  -8   5        2.34        2.01      0.32 o 
   3  -8   5       26.23       27.00      2.04 o 
  -6  -7   5       31.38       30.50      1.69 o 
  -5  -7   5        4.84        4.52      0.45 o 
  -4  -7   5       43.88       46.24      1.39 o 
  -3  -7   5        8.86        6.68      0.41 o 
  -2  -7   5       57.16       62.32      1.64 o 
  -1  -7   5       25.62       21.84      1.30 o 
   0  -7   5        0.29        0.67      0.32 o 
   1  -7   5       12.87       11.27      0.50 o 
   2  -7   5        0.02        0.53      0.23 o 
   3  -7   5        7.56        5.45      0.44 o 
   4  -7   5      100.96      119.36      4.67 o 
  -5  -6   5       52.25       48.99      1.42 o 
  -4  -6   5       42.05       41.01      1.96 o 
  -3  -6   5        0.28        0.57      0.21 o 
  -2  -6   5        8.48        9.56      0.71 o 
  -1  -6   5        0.01        0.44      0.32 o 
   0  -6   5       97.67      102.75      2.45 o 
   1  -6   5       31.79       21.07      0.81 o 
   2  -6   5        8.57        9.12      0.84 o 
   3  -6   5      120.86      103.35      2.33 o 
   4  -6   5        4.76        3.47      0.41 o 
   5  -6   5        6.02        7.36      0.64 o 
  -8  -5   5        1.78        2.25      0.72 o 
  -5  -5   5      372.11      397.49      8.78 o 
  -4  -5   5      135.34      139.55      3.22 o 
  -3  -5   5      247.07      263.71      8.85 o 
  -2  -5   5      100.47      107.27      1.92 o 
  -1  -5   5       53.91       57.24      1.13 o 
   0  -5   5        5.63        5.38      0.45 o 
   1  -5   5       82.09       74.93      2.18 o 
   2  -5   5      285.21      311.18      4.47 o 
   3  -5   5       46.39       46.31      1.08 o 
   4  -5   5       41.29       28.88      0.91 o 
   5  -5   5       33.97       30.40      2.10 o 
   6  -5   5        5.21        3.70      0.89 o 
  -8  -4   5        0.20        2.09      0.89 o 
  -7  -4   5       10.62        7.32      1.29 o 
  -6  -4   5        1.13        1.21      0.48 o 
  -5  -4   5        0.40        0.65      0.15 o 
  -4  -4   5        3.82        4.10      0.33 o 
  -3  -4   5        2.37        2.13      0.15 o 
  -2  -4   5      779.95      809.31      8.54 o 
  -1  -4   5       82.24       95.78      1.30 o 
   0  -4   5      211.29      209.44      2.51 o 
   1  -4   5        4.48        4.36      0.84 o 
   2  -4   5       11.55        9.41      0.68 o 
   3  -4   5      174.07      155.66      1.90 o 
   4  -4   5      362.59      336.49      5.76 o 
   5  -4   5       64.18       55.71      1.04 o 
   6  -4   5       19.22       17.95      1.29 o 
   7  -4   5       61.07       58.75      3.86 o 
  -8  -3   5        5.40        5.07      0.97 o 
  -7  -3   5       16.88       13.52      1.13 o 
  -6  -3   5        1.53        1.29      0.27 o 
  -5  -3   5        0.00        0.27      0.28 o 
  -4  -3   5       87.81       90.93      1.55 o 
  -3  -3   5        4.02        2.32      0.21 o 
  -2  -3   5        0.07        0.26      0.07 o 
  -1  -3   5      951.54     1029.51      6.77 o 
   0  -3   5        0.20        1.06      0.15 o 
   1  -3   5       36.58       49.23      1.19 o 
   2  -3   5       10.39       12.66      1.07 o 
   3  -3   5       31.44       25.78      0.74 o 
   4  -3   5       24.27       20.51      0.78 o 
   5  -3   5       80.67       78.47      2.49 o 
   6  -3   5      148.30      149.60      4.23 o 
   7  -3   5       21.88       16.98      1.29 o 
  -8  -2   5       35.94       41.69      2.25 o 
  -7  -2   5       12.09        9.42      0.80 o 
  -6  -2   5        0.64        0.24      0.32 o 
  -5  -2   5       46.80       46.36      1.23 o 
  -4  -2   5       99.78      103.59      1.68 o 
  -3  -2   5       43.55       41.99      1.64 o 
  -2  -2   5       97.25       89.55      1.22 o 
  -1  -2   5       32.90       26.61      0.61 o 
   0  -2   5      314.02      332.38      4.07 o 
   1  -2   5       45.47       44.34      0.81 o 
   2  -2   5      866.37      938.50      7.81 o 
   3  -2   5       16.22       18.28      0.49 o 
   4  -2   5        6.71        4.82      0.20 o 
   5  -2   5       60.30       63.31      2.21 o 
   6  -2   5       18.42       13.68      0.88 o 
   7  -2   5        2.40        1.69      0.48 o 
   8  -2   5       37.39       32.92      2.41 o 
  -8  -1   5       61.96       66.72      2.08 o 
  -7  -1   5       19.52       17.32      0.81 o 
  -6  -1   5       38.12       36.52      2.90 o 
  -5  -1   5       91.10       89.52      5.23 o 
  -4  -1   5        2.46        2.64      0.14 o 
  -3  -1   5      124.78      111.24      1.57 o 
  -2  -1   5      119.01      124.92      4.77 o 
  -1  -1   5       13.66       14.69      0.56 o 
   0  -1   5      409.98      353.79      5.55 o 
   1  -1   5      854.06      874.29      9.16 o 
   2  -1   5       10.64        9.92      0.68 o 
   3  -1   5      337.55      376.56      4.89 o 
   4  -1   5       30.16       31.35      1.37 o 
   5  -1   5       10.69        9.54      0.80 o 
   6  -1   5       29.04       29.61      1.61 o 
   7  -1   5       65.22       73.32      2.49 o 
   8  -1   5        3.43        3.06      0.72 o 
  -8   0   5        1.07        1.27      0.44 o 
  -7   0   5       58.51       56.96      3.30 o 
  -6   0   5      124.51      138.54      3.39 o 
  -5   0   5        7.11        5.15      0.72 o 
  -4   0   5       93.37       89.60      1.35 o 
  -3   0   5       16.27       12.90      0.35 o 
  -2   0   5       11.64        9.82      0.35 o 
  -1   0   5      275.69      280.70      3.48 o 
   0   0   5      167.27      169.26      1.13 o 
   1   0   5      424.19      408.88      7.56 o 
   2   0   5      726.97      790.89     12.07 o 
   3   0   5       70.46       66.94      1.62 o 
   4   0   5        0.78        1.02      0.19 o 
   5   0   5       49.76       54.02      2.05 o 
   6   0   5       33.73       32.57      1.74 o 
   8   0   5       35.22       31.47      1.69 o 
  -8   1   5        0.27        1.01      0.44 o 
  -7   1   5        4.00        2.62      0.44 o 
  -6   1   5      205.18      232.03      4.72 o 
  -5   1   5      212.79      237.82      7.08 o 
  -4   1   5        4.75        4.53      0.52 o 
  -3   1   5       25.27       29.11      0.72 o 
  -2   1   5      347.12      378.60      5.18 o 
  -1   1   5       86.71       95.11      0.87 o 
   0   1   5      297.38      329.25      1.82 o 
   1   1   5      226.94      199.94      1.53 o 
   2   1   5        7.16        7.13      0.35 o 
   3   1   5      222.69      236.37      2.12 o 
   4   1   5      147.49      153.52      2.52 o 
   5   1   5       90.79       90.12      2.28 o 
   6   1   5       11.07       12.35      0.86 o 
   7   1   5        6.67        7.40      0.80 o 
   8   1   5        0.77        0.97      0.56 o 
   9   1   5       13.33       13.04      1.93 o 
  -7   2   5        0.11        0.63      0.37 o 
  -6   2   5       23.04       24.98      3.14 o 
  -5   2   5        7.49        6.20      0.97 o 
  -4   2   5       25.45       29.03      1.61 o 
  -3   2   5      262.82      247.22     11.46 o 
  -2   2   5        0.47        0.54      0.16 o 
  -1   2   5       66.57       52.30      0.77 o 
   0   2   5      340.28      350.85      3.53 o 
   1   2   5       11.85       10.30      0.22 o 
   2   2   5        0.29        0.59      0.11 o 
   3   2   5      629.32      663.71      4.18 o 
   4   2   5       66.16       67.53      1.71 o 
   5   2   5      194.58      203.74      2.92 o 
   6   2   5       90.13       96.28      1.44 o 
   7   2   5        2.55        2.22      0.37 o 
   8   2   5       12.81       11.11      0.70 o 
   9   2   5        1.15        1.13      0.64 o 
  -7   3   5        0.57        0.90      0.42 o 
  -6   3   5        4.06        2.40      0.97 o 
  -5   3   5        0.02        1.33      0.48 o 
  -4   3   5      113.65      113.58      2.75 o 
  -3   3   5        2.61        1.84      0.48 o 
  -2   3   5      404.49      443.28     10.70 o 
  -1   3   5       22.65       19.03      1.41 o 
   0   3   5      120.88      122.85      2.23 o 
   1   3   5      105.56      125.90      2.30 o 
   2   3   5       85.45       69.09      1.42 o 
   3   3   5       11.42        7.26      0.49 o 
   4   3   5     1116.73     1158.56     18.17 o 
   5   3   5      524.99      575.39      7.54 o 
   6   3   5      102.48      113.79      2.30 o 
   7   3   5      119.34      114.75      2.83 o 
   8   3   5       64.12       63.02      2.90 o 
   9   3   5        0.18        0.80      0.56 o 
  -6   4   5      117.26      113.57      3.62 o 
  -5   4   5       34.09       35.36      1.29 o 
  -4   4   5       10.02       11.32      1.21 o 
  -3   4   5        3.54        2.74      0.37 o 
  -2   4   5      103.59      108.25      3.50 o 
  -1   4   5       43.55       52.29      1.52 o 
   0   4   5      181.08      208.71      2.49 o 
   1   4   5        1.01        1.07      0.29 o 
   2   4   5       76.33       64.91      1.56 o 
   3   4   5      120.74      129.78      1.47 o 
   4   4   5      109.62      115.36      1.47 o 
   5   4   5      150.69      153.95      4.04 o 
   6   4   5       13.68       12.77      0.61 o 
   7   4   5       12.36       12.77      0.65 o 
   8   4   5        0.12        0.89      0.56 o 
   9   4   5       17.32       13.76      2.01 o 
  -6   5   5        0.62        0.98      0.44 o 
  -5   5   5       65.23       65.15      2.21 o 
  -4   5   5        8.90        8.65      0.54 o 
  -3   5   5       93.38       88.99      1.65 o 
  -2   5   5       55.05       39.34      1.49 o 
  -1   5   5       33.31       37.89      1.25 o 
   0   5   5       15.88       14.86      1.10 o 
   1   5   5       74.38       70.10      2.41 o 
   2   5   5        0.03        0.34      0.20 o 
   3   5   5        0.01        0.75      0.19 o 
   4   5   5       17.61       19.00      0.82 o 
   5   5   5        1.19        1.14      0.34 o 
   6   5   5       81.21       78.82      1.82 o 
   7   5   5       35.39       34.89      1.53 o 
   8   5   5       39.68       37.10      2.17 o 
   9   5   5       62.38       70.10      3.62 o 
  -5   6   5        2.21        1.33      0.46 o 
  -4   6   5       29.57       26.30      0.94 o 
  -3   6   5       23.59       23.13      0.74 o 
  -2   6   5      257.83      231.08      3.42 o 
  -1   6   5       74.28       75.75      3.60 o 
   0   6   5        0.18        1.43      0.40 o 
   1   6   5       36.32       40.76      2.23 o 
   2   6   5        0.08        1.17      0.31 o 
   3   6   5       27.24       25.71      1.95 o 
   4   6   5        2.21        2.87      0.39 o 
   5   6   5        8.86        7.32      0.72 o 
   6   6   5        7.44        6.23      0.58 o 
   7   6   5        1.13        0.87      0.37 o 
   8   6   5        4.96        3.70      1.05 o 
  -4   7   5       16.51       17.18      1.62 o 
  -3   7   5       17.51       14.95      0.98 o 
  -2   7   5       33.73       39.24      1.37 o 
  -1   7   5       28.81       16.73      0.56 o 
   0   7   5      147.33      128.80      2.09 o 
   1   7   5        1.77        5.79      0.47 o 
   2   7   5       81.29       70.20      3.00 o 
   3   7   5       12.43        8.02      0.46 o 
   4   7   5       36.51       31.82      1.24 o 
   5   7   5       92.61       91.60      2.03 o 
   6   7   5        9.54        9.65      0.70 o 
   7   7   5       51.85       48.40      1.58 o 
   8   7   5        1.10        2.09      0.97 o 
  -3   8   5        2.16        2.25      0.32 o 
  -2   8   5        3.08        2.71      0.65 o 
  -1   8   5       21.17       18.93      0.74 o 
   0   8   5       15.88       14.01      0.65 o 
   1   8   5        1.67        1.55      0.27 o 
   2   8   5        0.13        0.40      0.38 o 
   3   8   5       21.82       20.61      1.12 o 
   4   8   5       90.47       87.17      3.51 o 
   5   8   5        0.49        1.18      0.45 o 
   6   8   5       23.98       19.46      0.91 o 
   7   8   5        1.95        1.43      0.48 o 
  -1   9   5        5.53        3.23      0.40 o 
   0   9   5       15.26       13.00      0.62 o 
   1   9   5        1.23        0.70      0.27 o 
   2   9   5        0.01        0.79      0.34 o 
   3   9   5       18.07       13.75      1.16 o 
   4   9   5       10.64       10.99      0.78 o 
   5   9   5       98.49      103.25      3.24 o 
   6   9   5        3.63        2.62      0.52 o 
   1  10   5        3.59        2.87      0.65 o 
   2  10   5       22.83       19.08      2.07 o 
   3  10   5       25.59       24.67      3.27 o 
   4  10   5        8.04        6.52      0.91 o 
   5  10   5       18.08       14.18      1.16 o 
  -4  -9   6       21.63       19.39      2.74 o 
  -3  -9   6        0.67        0.54      0.21 o 
  -2  -9   6       27.11       27.75      3.98 o 
  -1  -9   6       47.18       45.23      5.71 o 
   0  -9   6        8.60        7.83      0.71 o 
   1  -9   6       42.07       49.12      2.31 o 
  -5  -8   6        2.64        1.63      0.39 o 
  -4  -8   6        7.44        5.35      0.77 o 
  -3  -8   6        9.94        8.25      0.62 o 
  -2  -8   6        2.76        1.95      0.40 o 
  -1  -8   6        1.19        2.20      0.42 o 
   0  -8   6        2.03        1.62      0.51 o 
   1  -8   6        4.82        3.81      0.47 o 
   2  -8   6      156.29      182.79      8.23 o 
   3  -8   6        0.34        0.87      0.49 o 
  -5  -7   6        0.23        0.48      0.24 o 
  -4  -7   6        0.77        0.82      0.41 o 
  -3  -7   6       15.07       12.96      0.69 o 
  -2  -7   6       23.84       25.10      0.65 o 
  -1  -7   6      128.56      119.04      3.52 o 
   0  -7   6       24.35       22.01      1.17 o 
   1  -7   6      145.21      134.04      3.62 o 
   2  -7   6        0.91        0.81      0.50 o 
   3  -7   6        4.16        8.48      0.63 o 
   4  -7   6       21.57       18.05      1.81 o 
  -5  -6   6      104.20      110.75      2.53 o 
  -4  -6   6       14.23       15.40      0.82 o 
  -3  -6   6       10.35       10.85      0.90 o 
  -2  -6   6        2.66        2.42      0.22 o 
  -1  -6   6       13.09       11.37      1.43 o 
   0  -6   6      261.96      288.47      8.53 o 
   1  -6   6        8.85        9.68      1.22 o 
   2  -6   6       80.96       60.94      1.31 o 
   3  -6   6        0.00        0.63      0.24 o 
   4  -6   6       18.54       16.99      0.80 o 
   5  -6   6       14.60       13.00      1.00 o 
  -5  -5   6       29.09       28.09      1.93 o 
  -4  -5   6      274.27      276.86      5.78 o 
  -3  -5   6        7.67        9.77      0.64 o 
  -2  -5   6       60.52       55.99      1.06 o 
  -1  -5   6        1.58        1.06      0.32 o 
   0  -5   6        2.09        1.25      0.25 o 
   1  -5   6      281.08      268.19      3.97 o 
   2  -5   6      607.46      527.78      7.48 o 
   3  -5   6      142.18      118.09      3.36 o 
   4  -5   6       40.65       37.07      1.11 o 
   5  -5   6       99.13       98.03      2.06 o 
   6  -5   6       22.21       23.26      2.17 o 
  -8  -4   6        0.02        0.80      0.48 o 
  -7  -4   6        0.33        0.40      0.48 o 
  -5  -4   6        0.00        0.40      0.15 o 
  -4  -4   6        5.39        4.06      0.32 o 
  -3  -4   6      231.18      242.51      5.50 o 
  -2  -4   6       46.10       39.83      0.89 o 
  -1  -4   6       16.54       20.93      1.06 o 
   0  -4   6        3.94        1.77      0.32 o 
   1  -4   6        4.69        2.21      0.26 o 
   2  -4   6       60.81       58.63      1.22 o 
   3  -4   6       34.36       27.32      1.15 o 
   4  -4   6      148.97      127.05      2.13 o 
   5  -4   6       12.10        8.73      0.50 o 
   6  -4   6      110.28      104.14      4.02 o 
   7  -4   6        0.65        1.29      0.56 o 
  -8  -3   6        0.54        0.64      0.48 o 
  -7  -3   6        5.66        4.75      1.05 o 
  -6  -3   6       49.04       51.75      1.93 o 
  -5  -3   6        7.54        6.24      0.34 o 
  -4  -3   6       38.03       35.86      0.85 o 
  -3  -3   6        7.50        6.55      0.38 o 
  -2  -3   6       58.79       52.11      0.76 o 
  -1  -3   6       79.14       78.60      1.77 o 
   0  -3   6      360.15      375.75      9.37 o 
   1  -3   6        3.40        3.17      0.38 o 
   2  -3   6       32.80       34.11      1.02 o 
   3  -3   6      201.72      202.35      7.69 o 
   4  -3   6       74.81       62.15      1.33 o 
   5  -3   6       19.52       18.36      0.98 o 
   6  -3   6      138.22      133.24      2.47 o 
   7  -3   6       19.09       18.83      2.01 o 
  -8  -2   6       11.42       13.84      2.01 o 
  -7  -2   6       11.99       11.19      1.13 o 
  -6  -2   6        0.31        0.16      0.40 o 
  -5  -2   6       60.44       55.24      1.02 o 
  -4  -2   6       26.04       23.13      1.40 o 
  -3  -2   6       40.00       41.77      2.09 o 
  -2  -2   6      159.13      153.08      2.27 o 
  -1  -2   6      304.66      294.65      2.43 o 
   0  -2   6        0.00        0.35      0.20 o 
   1  -2   6      460.80      506.26      4.45 o 
   2  -2   6        0.27        1.21      0.27 o 
   3  -2   6       31.24       25.05      0.93 o 
   4  -2   6       71.92       75.01      2.49 o 
   5  -2   6      103.82      101.81      3.78 o 
   6  -2   6        0.58        0.72      0.56 o 
   7  -2   6       25.81       19.40      1.29 o 
   8  -2   6      104.29      113.40      6.84 o 
  -8  -1   6       17.43       12.72      1.22 o 
  -7  -1   6        0.03        1.09      0.40 o 
  -6  -1   6       21.97       19.72      1.29 o 
  -5  -1   6        0.17        0.63      0.22 o 
  -4  -1   6        5.73        5.24      0.49 o 
  -3  -1   6       34.65       36.77      1.83 o 
  -2  -1   6       12.50        6.37      0.44 o 
  -1  -1   6      333.80      335.52      3.19 o 
   0  -1   6      640.44      736.63      6.40 o 
   1  -1   6      268.72      278.02      2.70 o 
   2  -1   6       34.78       36.11      1.32 o 
   3  -1   6       20.46       19.05      0.80 o 
   4  -1   6       77.59       81.93      2.41 o 
   5  -1   6        2.03        2.13      0.68 o 
   6  -1   6       67.99       72.81      2.93 o 
   7  -1   6        8.47        9.74      1.13 o 
   8  -1   6       38.30       34.28      1.93 o 
  -8   0   6       59.54       56.42      4.59 o 
  -7   0   6       67.45       75.64      4.06 o 
  -6   0   6        7.01        4.83      0.80 o 
  -5   0   6        0.59        0.40      0.40 o 
  -4   0   6       29.91       28.30      0.88 o 
  -3   0   6       19.01       17.28      0.70 o 
  -2   0   6      119.57      127.71      3.19 o 
  -1   0   6      102.78       90.33      3.27 o 
   0   0   6        2.94        1.95      0.32 o 
   1   0   6     1276.19     1408.66     11.77 o 
   2   0   6      118.58      139.99      2.40 o 
   3   0   6       77.05       73.95      2.16 o 
   4   0   6       40.02       34.07      1.49 o 
   5   0   6       36.55       36.08      0.96 o 
   6   0   6        5.54        4.90      0.37 o 
   7   0   6       99.34      106.15      3.54 o 
   8   0   6      182.58      215.60      7.81 o 
  -7   1   6        3.60        4.05      0.68 o 
  -6   1   6        0.61        1.45      0.72 o 
  -5   1   6       50.75       51.59      2.66 o 
  -4   1   6        0.24        0.14      0.16 o 
  -3   1   6       54.50       45.22      0.92 o 
  -2   1   6       32.67       30.86      0.70 o 
  -1   1   6        2.74        1.44      0.27 o 
   0   1   6      267.31      259.66      1.78 o 
   1   1   6     1419.63     1541.18      9.06 o 
   2   1   6      571.72      592.37      5.05 o 
   3   1   6      246.44      251.59      4.16 o 
   4   1   6      203.97      222.77      3.30 o 
   5   1   6       28.17       27.86      1.18 o 
   6   1   6       35.55       35.75      0.94 o 
   7   1   6       14.58       12.23      0.89 o 
   8   1   6       34.85       31.55      1.69 o 
   9   1   6       59.62       55.61      3.06 o 
  -7   2   6        0.10        0.95      0.48 o 
  -6   2   6       14.37       14.85      1.09 o 
  -5   2   6        0.44        0.80      0.48 o 
  -4   2   6      103.65      115.35      2.39 o 
  -3   2   6       12.64        9.75      1.21 o 
  -2   2   6      125.87      119.21      2.22 o 
  -1   2   6      147.19      156.87      1.85 o 
   0   2   6        0.06        0.52      0.24 o 
   1   2   6       12.20       14.80      0.42 o 
   2   2   6     2077.08     2244.56     13.12 o 
   3   2   6     1219.28     1381.72     10.51 o 
   4   2   6      207.90      230.37      2.86 o 
   5   2   6      536.24      564.17      7.80 o 
   6   2   6      113.28      113.51      3.70 o 
   7   2   6        0.03        0.96      0.23 o 
   8   2   6       10.08        7.11      0.56 o 
   9   2   6        8.40        5.87      1.29 o 
  -7   3   6       18.68       16.88      1.53 o 
  -6   3   6        0.09        0.28      0.37 o 
  -5   3   6       11.40       11.40      0.88 o 
  -4   3   6       34.21       30.74      1.69 o 
  -3   3   6       16.75       15.86      0.91 o 
  -2   3   6       56.87       69.84      1.73 o 
  -1   3   6        0.02        0.27      0.22 o 
   0   3   6       17.06        6.78      0.56 o 
   1   3   6      237.09      259.99      7.24 o 
   2   3   6      517.18      604.80      6.13 o 
   3   3   6      377.68      407.31      3.70 o 
   4   3   6        0.12        0.32      0.17 o 
   5   3   6       86.40       95.61      2.10 o 
   6   3   6       11.27       10.63      1.14 o 
   7   3   6       21.36       18.89      1.13 o 
   8   3   6        6.46        5.15      0.80 o 
   9   3   6       42.89       51.02      3.46 o 
  -6   4   6        1.40        1.61      0.76 o 
  -5   4   6       58.18       55.28      2.21 o 
  -4   4   6       52.45       45.45      1.49 o 
  -3   4   6        2.16        2.40      0.33 o 
  -2   4   6       17.40       13.97      1.77 o 
  -1   4   6       20.50       22.34      1.32 o 
   0   4   6        9.27       14.71      1.26 o 
   1   4   6       56.75       59.26      1.52 o 
   2   4   6       19.20       26.84      0.85 o 
   3   4   6        9.98        9.00      0.51 o 
   4   4   6      179.19      183.63      2.94 o 
   5   4   6       43.49       42.01      1.77 o 
   6   4   6       35.64       32.90      1.65 o 
   7   4   6       89.20       90.94      3.30 o 
   8   4   6        3.64        2.41      0.80 o 
   9   4   6        1.34        2.01      0.72 o 
  -5   5   6        3.72        2.30      0.57 o 
  -4   5   6      132.12      129.03      2.43 o 
  -3   5   6       27.32       27.51      0.93 o 
  -2   5   6        0.01        0.92      0.34 o 
  -1   5   6       56.80       61.24      1.45 o 
   0   5   6        5.19        1.29      0.48 o 
   1   5   6      107.67      122.46      2.50 o 
   2   5   6       29.53       32.84      2.17 o 
   3   5   6       13.01        9.43      0.76 o 
   4   5   6        8.07        8.93      0.45 o 
   5   5   6        0.42        0.77      0.25 o 
   6   5   6        5.55        4.28      0.76 o 
   7   5   6        9.08        5.62      0.60 o 
   8   5   6        5.28        4.27      1.05 o 
   9   5   6        9.21        7.73      1.45 o 
  -5   6   6        2.92        2.13      0.51 o 
  -4   6   6        5.67        6.56      1.29 o 
  -3   6   6       11.27        7.32      0.65 o 
  -2   6   6       70.49       62.00      1.11 o 
  -1   6   6        0.40        0.35      0.28 o 
   0   6   6      110.22       99.63      1.93 o 
   1   6   6       99.48       84.97      1.75 o 
   2   6   6       89.63       79.49      1.73 o 
   3   6   6      270.72      274.31      3.75 o 
   4   6   6        2.36        2.47      0.42 o 
   5   6   6      210.22      213.16      8.69 o 
   6   6   6        0.34        0.72      0.46 o 
   7   6   6       91.64      102.42      2.81 o 
   8   6   6        7.02        5.96      0.97 o 
  -4   7   6        0.53        0.94      0.44 o 
  -3   7   6       43.58       40.27      1.25 o 
  -2   7   6        2.78        1.30      0.34 o 
  -1   7   6        1.43        0.74      0.29 o 
   0   7   6       11.80       13.25      0.73 o 
   1   7   6      145.99      138.21      2.42 o 
   2   7   6      136.87      119.99      2.73 o 
   3   7   6        5.82        5.01      0.56 o 
   4   7   6       51.62       51.15      1.75 o 
   5   7   6       66.53       66.40      1.76 o 
   6   7   6      336.18      371.47      8.17 o 
   7   7   6       82.82       84.04      4.31 o 
   8   7   6      117.26      121.52      7.32 o 
  -3   8   6       10.24        8.55      0.65 o 
  -2   8   6       34.22       31.49      1.09 o 
  -1   8   6        1.27        0.91      0.34 o 
   0   8   6        0.73        1.05      0.26 o 
   1   8   6        9.97        5.29      0.70 o 
   2   8   6       16.97       26.41      1.27 o 
   3   8   6      206.10      202.38      3.51 o 
   4   8   6        1.13        0.83      0.25 o 
   5   8   6      131.44      138.29      2.97 o 
   6   8   6       53.68       57.62      1.61 o 
   7   8   6      201.28      227.42      3.70 o 
  -1   9   6       12.55       13.30      1.10 o 
   0   9   6       10.35        9.51      0.63 o 
   1   9   6       66.73       63.70      1.88 o 
   2   9   6       40.66       41.84      3.24 o 
   3   9   6       45.75       43.62      1.84 o 
   4   9   6        5.46        3.31      0.80 o 
   5   9   6       31.43       29.00      2.63 o 
   6   9   6       42.64       43.49      1.76 o 
   1  10   6        5.23        5.28      0.71 o 
   2  10   6        8.05        7.90      0.93 o 
   3  10   6       53.81       50.65      3.95 o 
   4  10   6        0.37        0.99      0.58 o 
  -4  -9   7        3.04        1.15      0.35 o 
  -3  -9   7        2.07        1.69      1.49 o 
  -2  -9   7        4.02        3.56      0.57 o 
  -1  -9   7        3.68        2.12      0.48 o 
   0  -9   7      104.27      115.12      3.99 o 
   1  -9   7       14.96       12.30      1.08 o 
  -5  -8   7       16.95       16.73      2.66 o 
  -4  -8   7        3.24        2.97      0.89 o 
  -3  -8   7      137.71      148.20      2.89 o 
  -2  -8   7       35.37       35.73      1.81 o 
  -1  -8   7       67.91       60.00      3.10 o 
   0  -8   7        0.44        0.76      0.28 o 
   1  -8   7        2.61        4.56      0.75 o 
   2  -8   7       59.50       52.89      1.48 o 
   3  -8   7      117.84      143.21      4.41 o 
  -5  -7   7        1.34        1.16      0.28 o 
  -4  -7   7        0.07        0.58      0.29 o 
  -3  -7   7        6.43        5.46      0.53 o 
  -2  -7   7      170.62      177.51      3.15 o 
  -1  -7   7        3.04        2.49      0.63 o 
   0  -7   7       65.60       54.01      1.76 o 
   1  -7   7       24.73       21.56      0.84 o 
   2  -7   7       32.69       31.72      1.08 o 
   3  -7   7       12.89       12.85      0.86 o 
   4  -7   7       36.62       33.30      2.89 o 
  -5  -6   7        0.46        0.70      0.22 o 
  -4  -6   7        3.26        3.28      0.41 o 
  -3  -6   7        0.43        0.62      0.19 o 
  -2  -6   7       25.67       20.33      1.08 o 
  -1  -6   7      189.71      195.20      3.45 o 
   0  -6   7      558.78      505.59      7.15 o 
   1  -6   7      122.87      104.66      2.74 o 
   2  -6   7       70.15       63.63      1.36 o 
   3  -6   7       38.72       33.86      1.07 o 
   4  -6   7       15.21       10.67      0.68 o 
   5  -6   7        0.78        1.17      0.83 o 
  -7  -5   7        3.48        2.01      0.72 o 
  -5  -5   7       57.28       52.69      2.17 o 
  -4  -5   7       49.94       46.86      1.54 o 
  -3  -5   7        5.50        6.11      0.35 o 
  -2  -5   7        2.17        1.49      0.33 o 
  -1  -5   7        0.17        0.63      0.53 o 
   0  -5   7       23.39       21.79      1.61 o 
   1  -5   7        0.01        0.61      0.27 o 
   2  -5   7       67.68       56.55      1.72 o 
   3  -5   7        5.70        3.76      0.89 o 
   4  -5   7      164.76      160.12      6.52 o 
   5  -5   7       16.07       16.89      0.71 o 
   6  -5   7       12.26       12.39      1.77 o 
  -7  -4   7        2.55        3.30      0.97 o 
  -6  -4   7       11.39        9.01      1.05 o 
  -5  -4   7       10.85       10.22      0.72 o 
  -4  -4   7        1.40        0.72      0.21 o 
  -3  -4   7       49.61       48.97      4.43 o 
  -2  -4   7       49.16       52.14      2.90 o 
  -1  -4   7        2.12        2.99      0.38 o 
   0  -4   7       86.62       87.14      2.29 o 
   1  -4   7      236.45      230.44      3.65 o 
   2  -4   7      132.32      114.00      1.84 o 
   3  -4   7       38.40       35.14      1.21 o 
   4  -4   7      223.28      200.20      5.02 o 
   5  -4   7       70.80       85.05      1.92 o 
   6  -4   7       16.43       15.95      0.83 o 
  -7  -3   7       12.03        9.66      0.97 o 
  -6  -3   7        1.67        3.06      0.97 o 
  -5  -3   7       53.63       52.85      3.62 o 
  -4  -3   7       41.89       37.08      0.89 o 
  -3  -3   7       20.82       16.11      0.91 o 
  -2  -3   7        2.77        2.62      0.18 o 
  -1  -3   7      224.62      244.40      3.11 o 
   0  -3   7        1.90        1.57      0.19 o 
   1  -3   7       99.47       92.39      2.90 o 
   2  -3   7       13.81       13.71      0.88 o 
   3  -3   7       64.40       55.81      1.72 o 
   4  -3   7        8.65        6.00      0.68 o 
   5  -3   7       52.49       48.02      1.18 o 
   6  -3   7       92.05       96.91      4.14 o 
   7  -3   7        1.09        1.21      0.56 o 
  -7  -2   7        0.12        0.89      0.48 o 
  -6  -2   7       10.49        6.84      0.97 o 
  -5  -2   7        5.85        6.02      0.52 o 
  -4  -2   7       20.99       19.26      1.61 o 
  -3  -2   7       38.08       37.83      1.68 o 
  -2  -2   7      258.22      270.42      5.96 o 
  -1  -2   7      110.04      113.97      1.43 o 
   0  -2   7       97.67      104.26      1.47 o 
   1  -2   7        0.05        0.27      0.18 o 
   2  -2   7      106.09      125.76      3.31 o 
   3  -2   7        0.67        0.77      0.16 o 
   4  -2   7      162.51      148.08      3.94 o 
   5  -2   7       11.65       13.04      1.13 o 
   6  -2   7       29.64       24.58      1.10 o 
   7  -2   7       14.24       16.18      1.37 o 
   8  -2   7        4.83        6.44      1.13 o 
  -7  -1   7        0.61        1.37      0.72 o 
  -6  -1   7        1.21        2.01      0.80 o 
  -5  -1   7        1.44        1.96      0.22 o 
  -4  -1   7       11.19        8.79      0.38 o 
  -3  -1   7       12.54       12.66      0.82 o 
  -2  -1   7        0.26        1.00      0.32 o 
  -1  -1   7     1444.58     1554.82     15.05 o 
   0  -1   7       53.41       60.00      1.34 o 
   1  -1   7       25.57       18.56      0.96 o 
   2  -1   7       95.29       78.84      1.59 o 
   3  -1   7       17.62       15.20      0.73 o 
   4  -1   7       32.06       30.79      1.64 o 
   5  -1   7      414.20      460.42      7.97 o 
   6  -1   7      488.58      506.38     15.13 o 
   7  -1   7       34.84       30.90      1.45 o 
   8  -1   7       44.73       47.64      3.22 o 
  -7   0   7        4.56        3.31      0.54 o 
  -6   0   7        2.28        1.05      0.48 o 
  -5   0   7       15.81       14.41      1.21 o 
  -4   0   7        9.63        8.61      0.49 o 
  -3   0   7        2.05        2.49      0.25 o 
  -2   0   7      363.35      413.08      4.35 o 
  -1   0   7     1367.97     1507.57     19.00 o 
   0   0   7      712.31      779.54      6.91 o 
   1   0   7       28.65       25.39      3.14 o 
   2   0   7      156.68      180.86      2.93 o 
   3   0   7      175.92      176.70      4.87 o 
   4   0   7       68.67       73.24      2.58 o 
   5   0   7       68.60       69.61      3.04 o 
   6   0   7      162.24      173.43      4.67 o 
   7   0   7       98.10      105.99      3.14 o 
   8   0   7       10.50        7.89      0.80 o 
  -7   1   7        0.78        1.70      1.41 o 
  -6   1   7       17.89       15.61      1.21 o 
  -5   1   7        1.99        1.05      0.56 o 
  -4   1   7       39.83       44.84      1.22 o 
  -3   1   7       80.13       78.71      1.82 o 
  -2   1   7        0.01        0.41      0.36 o 
  -1   1   7        0.08        0.41      0.14 o 
   0   1   7     1149.77     1280.77     11.01 o 
   1   1   7     1325.03     1543.45     16.57 o 
   2   1   7      180.82      198.13      1.44 o 
   3   1   7     1022.84     1119.97      8.96 o 
   4   1   7      182.82      185.06      2.85 o 
   5   1   7       19.84       20.82      0.96 o 
   6   1   7       32.80       31.76      0.98 o 
   7   1   7       94.16       97.14      3.30 o 
   8   1   7       11.58       12.72      1.05 o 
  -7   2   7        4.98        5.12      0.75 o 
  -6   2   7        6.91        6.86      0.63 o 
  -5   2   7       10.66        9.74      0.97 o 
  -4   2   7       25.53       22.90      1.57 o 
  -3   2   7        8.29        5.81      0.43 o 
  -2   2   7        2.81        2.56      0.23 o 
  -1   2   7      115.95      133.41      1.34 o 
   0   2   7      884.03      971.60      7.37 o 
   1   2   7      492.44      581.08      4.05 o 
   2   2   7       27.85       26.77      1.39 o 
   3   2   7      258.25      300.60      2.30 o 
   4   2   7       45.20       42.44      2.04 o 
   5   2   7        1.43        1.26      0.20 o 
   6   2   7       57.30       59.12      2.21 o 
   7   2   7      123.34      138.62      3.10 o 
   8   2   7        0.53        1.08      0.35 o 
   9   2   7      169.81      193.79      4.10 o 
  -6   3   7       29.42       29.33      1.85 o 
  -5   3   7        5.75        3.78      0.89 o 
  -4   3   7        8.14        8.05      0.93 o 
  -3   3   7        1.94        2.15      0.35 o 
  -2   3   7       42.11       40.54      1.82 o 
  -1   3   7      133.44      146.21      3.06 o 
   0   3   7       12.22       13.84      1.59 o 
   1   3   7       69.25       59.68      1.58 o 
   2   3   7      178.54      191.72      1.98 o 
   3   3   7       16.38       18.89      0.66 o 
   4   3   7        3.23        2.74      0.22 o 
   5   3   7       60.95       64.07      1.69 o 
   6   3   7        1.37        1.79      0.28 o 
   7   3   7        1.15        1.31      0.29 o 
   8   3   7        4.21        4.59      1.05 o 
   9   3   7       28.90       26.88      1.93 o 
  -6   4   7       46.12       46.65      2.17 o 
  -5   4   7        0.49        1.21      0.51 o 
  -4   4   7        0.01        0.97      0.56 o 
  -3   4   7        7.88        7.65      1.21 o 
  -2   4   7        6.03        3.94      0.80 o 
  -1   4   7      286.55      311.15      5.55 o 
   0   4   7       87.10       85.22      1.91 o 
   1   4   7        0.10        1.19      0.48 o 
   2   4   7       39.87       40.16      1.42 o 
   3   4   7       14.52        9.92      1.17 o 
   4   4   7       13.21       12.62      0.70 o 
   5   4   7        0.23        0.48      0.21 o 
   6   4   7        6.03        6.05      0.60 o 
   7   4   7       35.57       34.08      1.04 o 
   8   4   7        0.16        0.48      0.56 o 
   9   4   7        4.60        4.27      0.97 o 
  -5   5   7        2.10        2.43      0.60 o 
  -4   5   7       45.37       38.40      2.68 o 
  -3   5   7        3.45        1.35      0.33 o 
  -2   5   7       91.21       81.05      1.88 o 
  -1   5   7      199.78      195.05      3.67 o 
   0   5   7      128.81      121.88      2.39 o 
   1   5   7      323.66      340.51     10.46 o 
   2   5   7       29.41       26.48      0.80 o 
   3   5   7      528.09      546.79      9.38 o 
   4   5   7       12.83       12.26      0.86 o 
   5   5   7      394.23      430.89      6.82 o 
   6   5   7        8.97        7.91      1.05 o 
   7   5   7       45.44       45.75      1.97 o 
   8   5   7        5.61        5.47      1.05 o 
  -4   6   7        0.80        1.40      0.89 o 
  -3   6   7        8.34        5.76      0.65 o 
  -2   6   7       33.56       40.10      2.25 o 
  -1   6   7      324.09      310.20     11.05 o 
   0   6   7      106.14       83.26      2.74 o 
   1   6   7       33.56       28.34      1.06 o 
   2   6   7       91.82       91.81      2.62 o 
   3   6   7      397.67      396.69      4.21 o 
   4   6   7      867.25      923.89     14.35 o 
   5   6   7      186.70      210.14      3.96 o 
   6   6   7      307.30      338.65      6.52 o 
   7   6   7       14.59       12.34      0.70 o 
   8   6   7       58.74       55.05      2.82 o 
  -3   7   7        0.08        1.19      0.36 o 
  -2   7   7        0.03        0.44      0.25 o 
  -1   7   7        0.36        0.50      0.28 o 
   0   7   7        1.57        4.25      0.61 o 
   1   7   7      215.55      201.82      3.84 o 
   2   7   7       15.17       15.24      1.21 o 
   3   7   7      146.96      143.49      2.53 o 
   4   7   7      207.36      215.15      4.04 o 
   5   7   7      306.28      324.48      5.26 o 
   6   7   7        2.52        2.78      0.38 o 
   7   7   7        3.26        2.09      0.54 o 
   8   7   7       21.76       22.53      2.74 o 
  -2   8   7        0.02        1.24      0.38 o 
  -1   8   7       99.93      102.08      2.65 o 
   0   8   7       52.40       47.74      1.50 o 
   1   8   7       45.22       40.35      1.23 o 
   2   8   7        6.75        4.62      0.60 o 
   3   8   7       83.88       86.99      2.64 o 
   4   8   7       44.86       47.45      3.05 o 
   5   8   7        3.74        3.36      0.52 o 
   6   8   7      321.89      355.29      7.09 o 
   7   8   7        1.32        1.53      0.48 o 
  -1   9   7        1.33        1.68      0.38 o 
   0   9   7       17.08       15.64      1.07 o 
   1   9   7       76.68       74.26      2.63 o 
   2   9   7        2.09        0.88      0.32 o 
   3   9   7        0.04        0.34      0.32 o 
   4   9   7       39.15       35.39      3.52 o 
   5   9   7       11.70        8.26      0.94 o 
   6   9   7        0.78        0.97      0.32 o 
   2  10   7       22.36       22.49      2.00 o 
   3  10   7       30.18       29.89      2.83 o 
   4  10   7        0.32        1.01      0.35 o 
  -3  -9   8        8.67        5.79      0.98 o 
  -2  -9   8        1.79        1.60      0.97 o 
  -1  -9   8        1.97        1.61      0.93 o 
   0  -9   8       42.93       40.03      6.40 o 
  -5  -8   8       24.70       18.08      1.74 o 
  -4  -8   8       89.90       92.34      3.66 o 
  -3  -8   8       12.53        9.99      0.94 o 
  -2  -8   8       22.24       22.40      2.41 o 
  -1  -8   8       28.72       23.75      1.28 o 
   0  -8   8       31.97       31.51      1.28 o 
   1  -8   8        2.68        2.04      0.41 o 
   2  -8   8        5.43        3.57      0.53 o 
  -5  -7   8        0.04        0.60      0.28 o 
  -4  -7   8       22.72       22.54      1.65 o 
  -3  -7   8       66.50       68.44      5.03 o 
  -2  -7   8      291.14      289.60     11.18 o 
  -1  -7   8       49.19       39.67      1.91 o 
   0  -7   8       77.72       73.44      1.72 o 
   1  -7   8        0.09        0.53      0.33 o 
   2  -7   8        0.93        1.07      0.37 o 
   3  -7   8        0.07        1.36      0.35 o 
   4  -7   8       50.44       61.36      3.99 o 
  -5  -6   8        0.25        0.82      0.37 o 
  -4  -6   8        2.09        2.70      0.72 o 
  -3  -6   8        8.09        6.69      0.44 o 
  -2  -6   8        0.06        1.01      0.44 o 
  -1  -6   8        5.85        5.45      0.45 o 
   0  -6   8        9.25        6.36      0.53 o 
   1  -6   8       17.03       11.53      0.62 o 
   2  -6   8      163.10      165.23      2.97 o 
   3  -6   8       15.08       13.85      1.25 o 
   4  -6   8       25.51       24.65      2.18 o 
   5  -6   8       47.42       50.45      1.62 o 
  -7  -5   8        0.73        2.25      0.89 o 
  -5  -5   8       19.50       19.07      1.05 o 
  -4  -5   8        3.08        1.90      0.25 o 
  -3  -5   8        2.81        2.90      0.46 o 
  -2  -5   8       27.90       26.09      1.57 o 
  -1  -5   8      150.55      159.68      4.99 o 
   0  -5   8       60.71       47.62      1.48 o 
   1  -5   8       30.40       23.20      1.28 o 
   2  -5   8      154.23      119.26      2.19 o 
   3  -5   8      143.10      158.83      2.85 o 
   4  -5   8       16.79       15.65      0.65 o 
   5  -5   8        0.61        0.61      0.42 o 
   6  -5   8        0.60        2.33      0.97 o 
  -7  -4   8       27.61       24.14      2.01 o 
  -6  -4   8        6.02        4.43      0.89 o 
  -4  -4   8       12.09        9.74      1.21 o 
  -3  -4   8       39.70       41.88      1.81 o 
  -2  -4   8        0.42        0.63      0.38 o 
  -1  -4   8      141.90      148.66      2.67 o 
   0  -4   8        8.02        6.63      0.55 o 
   1  -4   8       13.81       13.18      0.91 o 
   2  -4   8       50.71       38.01      1.21 o 
   3  -4   8       80.05       68.08      1.92 o 
   4  -4   8       50.58       51.86      4.39 o 
   5  -4   8        0.88        1.42      0.46 o 
   6  -4   8        8.93        6.46      0.76 o 
  -7  -3   8        3.82        3.14      0.89 o 
  -6  -3   8       34.22       31.87      1.77 o 
  -5  -3   8        1.48        1.91      0.68 o 
  -4  -3   8       42.57       41.90      1.31 o 
  -3  -3   8       20.14       19.40      1.13 o 
  -2  -3   8       65.60       65.57      6.88 o 
  -1  -3   8        0.50        0.90      0.85 o 
   0  -3   8       19.43       23.91      1.13 o 
   1  -3   8        6.80        4.28      0.38 o 
   2  -3   8      476.17      423.10     17.25 o 
   3  -3   8        0.73        0.99      0.28 o 
   4  -3   8        0.27        0.60      0.33 o 
   5  -3   8       74.83       73.43      1.96 o 
   6  -3   8       20.45       22.52      1.37 o 
   7  -3   8       14.16       16.34      2.33 o 
  -6  -2   8        2.30        2.17      0.80 o 
  -5  -2   8        2.55        2.29      0.33 o 
  -4  -2   8        0.61        1.19      0.28 o 
  -3  -2   8      512.19      571.05      8.19 o 
  -2  -2   8        9.23        7.86      0.56 o 
  -1  -2   8       50.57       46.11      2.71 o 
   0  -2   8       90.96       78.05      3.15 o 
   1  -2   8       40.18       49.66      5.23 o 
   2  -2   8       88.02       82.86      5.27 o 
   3  -2   8     1045.01     1064.36     16.15 o 
   4  -2   8      908.02      946.48     22.74 o 
   5  -2   8       99.00       98.12      2.21 o 
   6  -2   8       75.34       73.40      3.26 o 
   7  -2   8      147.23      169.41      6.52 o 
  -7  -1   8        0.95        0.97      0.64 o 
  -6  -1   8       25.38       28.09      1.53 o 
  -5  -1   8        7.02        9.34      1.21 o 
  -4  -1   8      206.69      235.07      2.49 o 
  -3  -1   8      686.42      768.30     10.75 o 
  -2  -1   8      374.42      413.50     10.14 o 
  -1  -1   8       61.47       60.63      1.68 o 
   0  -1   8       41.51       46.25      1.25 o 
   1  -1   8      397.36      413.37      8.07 o 
   2  -1   8       71.95       82.06      1.68 o 
   3  -1   8       84.82       96.74      2.98 o 
   4  -1   8      441.54      451.19     10.38 o 
   5  -1   8       74.89       80.08      5.87 o 
   6  -1   8       70.44       69.07      2.52 o 
   7  -1   8        7.50        9.17      1.05 o 
   8  -1   8        6.46        5.47      0.97 o 
  -7   0   8        0.78        1.05      0.48 o 
  -6   0   8        9.84        8.13      0.97 o 
  -5   0   8       36.53       39.52      1.77 o 
  -4   0   8        1.49        1.25      0.39 o 
  -3   0   8       14.54       17.94      0.70 o 
  -2   0   8      248.01      250.25      4.49 o 
  -1   0   8      504.55      531.35     11.17 o 
   0   0   8      124.32      132.72      1.43 o 
   1   0   8      633.51      704.24      6.08 o 
   2   0   8      292.36      311.74      3.38 o 
   3   0   8      189.15      178.83      4.18 o 
   4   0   8       94.71       95.69      2.98 o 
   5   0   8      541.59      559.50      5.23 o 
   6   0   8      121.20      129.99      5.58 o 
   7   0   8      335.10      382.44     43.38 o 
   8   0   8       93.28      102.13      4.10 o 
  -7   1   8        8.42        4.87      0.74 o 
  -6   1   8       13.75       12.15      1.13 o 
  -5   1   8       16.64       14.73      1.13 o 
  -4   1   8        1.48        0.64      0.23 o 
  -3   1   8        3.75        4.69      0.56 o 
  -2   1   8      401.30      435.69      6.92 o 
  -1   1   8      208.77      238.53      3.01 o 
   0   1   8        6.39        7.84      0.30 o 
   1   1   8      271.58      344.10      2.88 o 
   2   1   8       15.49       12.18      0.59 o 
   3   1   8       10.29        8.51      0.49 o 
   5   1   8      168.07      178.34      3.78 o 
   6   1   8       17.55       15.93      0.75 o 
   7   1   8      327.19      371.41      5.21 o 
   8   1   8      192.17      213.71      5.55 o 
  -6   2   8        2.05        1.77      0.64 o 
  -5   2   8        2.80        2.01      0.80 o 
  -4   2   8       62.51       62.68      2.07 o 
  -3   2   8       86.78       89.96      2.08 o 
  -2   2   8        6.83        8.63      0.44 o 
  -1   2   8      128.97      116.34      2.91 o 
   0   2   8       42.23       46.59      0.75 o 
   1   2   8        3.16        1.62      0.17 o 
   2   2   8       17.25       11.97      0.68 o 
   3   2   8        6.05        9.13      0.37 o 
   4   2   8        0.00        0.52      0.12 o 
   5   2   8        3.78        3.16      0.34 o 
   6   2   8       14.01       13.71      0.49 o 
   7   2   8      155.32      163.18      2.32 o 
   8   2   8      263.09      299.08      7.43 o 
  -6   3   8        0.04        1.13      0.72 o 
  -5   3   8        3.51        2.01      0.72 o 
  -4   3   8        4.48        2.74      1.57 o 
  -3   3   8      319.06      342.77     10.02 o 
  -2   3   8       67.03       73.86      2.70 o 
  -1   3   8        5.29        4.67      0.42 o 
   0   3   8      117.03      125.31      4.18 o 
   1   3   8      186.51      170.25      3.24 o 
   2   3   8       50.54       49.21      1.19 o 
   3   3   8       33.87       32.05      0.98 o 
   4   3   8        3.08        2.82      0.26 o 
   5   3   8      162.79      166.43      2.05 o 
   6   3   8        4.34        3.49      0.50 o 
   7   3   8        7.59        7.84      0.52 o 
   8   3   8       73.29       81.45      3.78 o 
  -5   4   8        0.51        0.00      0.48 o 
  -4   4   8       32.14       30.30      1.97 o 
  -3   4   8      116.58      125.98      3.09 o 
  -2   4   8      172.34      166.13      9.86 o 
  -1   4   8      105.08      115.43      2.04 o 
   0   4   8      320.55      303.37      5.47 o 
   1   4   8      652.30      685.46     16.98 o 
   2   4   8      113.56      106.76      2.24 o 
   3   4   8     1032.97     1103.43     12.26 o 
   4   4   8        0.88        1.21      0.19 o 
   5   4   8       81.07       79.79      1.46 o 
   6   4   8       14.95       14.16      0.76 o 
   7   4   8      101.06      110.51      2.28 o 
   8   4   8       21.00       19.64      1.53 o 
  -5   5   8        9.23        6.30      0.79 o 
  -4   5   8       19.10       16.02      1.21 o 
  -3   5   8      332.97      354.51      5.26 o 
  -2   5   8       34.78       27.95      0.94 o 
  -1   5   8       76.21       75.04      1.81 o 
   0   5   8      112.33      102.53      1.97 o 
   1   5   8      869.41      850.22     16.06 o 
   2   5   8     1329.93     1349.60     15.06 o 
   3   5   8      382.31      420.43      5.21 o 
   4   5   8      614.20      642.70     12.43 o 
   5   5   8        2.76        2.17      0.52 o 
   6   5   8      115.66      124.69      2.86 o 
   7   5   8        6.40        5.14      0.60 o 
   8   5   8        2.98        2.66      0.80 o 
  -4   6   8        0.25        0.16      0.40 o 
  -3   6   8        1.77        1.01      0.89 o 
  -2   6   8        5.97        1.57      0.42 o 
  -1   6   8      107.52       97.18      2.21 o 
   0   6   8       10.97       11.44      0.87 o 
   1   6   8       76.01       72.05      1.69 o 
   2   6   8      515.00      535.14      8.56 o 
   3   6   8      228.28      235.32      4.07 o 
   4   6   8       77.79       80.53      1.71 o 
   5   6   8       11.61       11.39      1.03 o 
   6   6   8      175.07      194.98      3.24 o 
   7   6   8      174.59      189.53      4.37 o 
   8   6   8        6.99        4.02      1.05 o 
  -3   7   8       67.73       66.54      2.46 o 
  -2   7   8       19.79       16.85      1.01 o 
  -1   7   8       11.44        9.45      0.57 o 
   0   7   8        0.24        0.75      0.21 o 
   1   7   8       93.87       91.46      1.90 o 
   2   7   8       16.79       18.64      1.33 o 
   3   7   8        0.01        0.60      0.25 o 
   4   7   8      481.49      501.43      7.57 o 
   5   7   8       23.98       26.67      1.47 o 
   6   7   8      296.24      314.66      6.02 o 
   7   7   8       79.91       86.58      2.58 o 
  -2   8   8       21.85       24.00      1.39 o 
  -1   8   8       62.47       61.10      1.41 o 
   0   8   8        5.54        2.54      0.46 o 
   1   8   8        3.87        2.31      0.32 o 
   2   8   8       81.87       77.21      2.79 o 
   3   8   8        5.43        3.80      0.40 o 
   4   8   8        2.92        2.95      0.42 o 
   5   8   8       38.25       35.80      2.54 o 
   6   8   8       11.39       10.75      0.92 o 
   7   8   8       15.46       16.83      2.70 o 
   0   9   8       15.69       14.51      1.18 o 
   1   9   8       50.58       58.29      2.61 o 
   2   9   8       10.87       12.51      1.05 o 
   3   9   8       40.72       45.19      2.08 o 
   4   9   8        0.20        1.13      0.23 o 
   5   9   8       26.43       23.31      2.50 o 
  -4  -8   9       93.23       98.10      5.03 o 
  -3  -8   9       12.12        9.64      1.14 o 
  -2  -8   9       57.03       56.17      5.31 o 
  -1  -8   9       15.58       14.07      2.33 o 
   0  -8   9        4.99        5.17      0.66 o 
   1  -8   9        5.37        2.95      0.51 o 
  -5  -7   9        8.64        6.12      0.97 o 
  -4  -7   9        3.02        0.80      0.34 o 
  -3  -7   9        4.63        4.40      0.65 o 
  -2  -7   9        0.00        0.28      0.19 o 
  -1  -7   9       42.37       42.31      1.43 o 
   0  -7   9      100.55      103.89      4.35 o 
   1  -7   9        0.81        1.65      0.38 o 
   2  -7   9       21.22       19.15      0.93 o 
   3  -7   9       92.75       95.74      3.41 o 
  -5  -6   9        5.74        3.94      0.89 o 
  -4  -6   9        0.84        1.13      0.72 o 
  -3  -6   9       41.29       41.01      1.52 o 
  -2  -6   9        2.87        2.22      0.58 o 
  -1  -6   9       23.73       18.63      1.07 o 
   0  -6   9       51.00       42.73      1.53 o 
   1  -6   9      118.57      146.03      2.69 o 
   2  -6   9        1.92        1.85      0.35 o 
   3  -6   9        0.82        0.69      0.41 o 
   4  -6   9        2.36        2.66      0.53 o 
  -6  -5   9       11.87       11.11      1.53 o 
  -5  -5   9        0.05        1.29      0.56 o 
  -4  -5   9        1.81        2.01      0.64 o 
  -3  -5   9      118.66      128.42      4.45 o 
  -2  -5   9       16.58       15.17      0.97 o 
  -1  -5   9        0.00        0.42      0.22 o 
   0  -5   9       43.05       34.78      1.67 o 
   1  -5   9       80.00       73.30      2.35 o 
   2  -5   9       25.98       27.77      0.98 o 
   3  -5   9       11.12        4.35      0.57 o 
   4  -5   9       17.89       15.80      0.88 o 
   5  -5   9        0.25        0.80      0.46 o 
  -7  -4   9       10.15        8.93      1.45 o 
  -6  -4   9        7.42        7.00      0.89 o 
  -5  -4   9        1.39        1.31      0.33 o 
  -4  -4   9       21.64       17.87      0.97 o 
  -3  -4   9        4.52        2.82      0.40 o 
  -2  -4   9        6.44        5.58      0.46 o 
  -1  -4   9       42.97       37.88      1.61 o 
   0  -4   9      769.85      791.88      7.25 o 
   1  -4   9       51.45       42.15      1.88 o 
   2  -4   9       36.18       38.08      1.11 o 
   3  -4   9      165.43      155.90      4.99 o 
   4  -4   9       42.17       52.08      2.62 o 
   5  -4   9       13.98       14.79      0.83 o 
   6  -4   9       40.38       42.24      2.08 o 
  -7  -3   9        1.81        3.62      1.05 o 
  -6  -3   9        0.34        1.21      0.56 o 
  -5  -3   9       83.48       96.09      3.14 o 
  -4  -3   9        5.93        7.00      1.21 o 
  -3  -3   9       55.06       53.79      1.62 o 
  -2  -3   9       37.87       40.98      3.02 o 
  -1  -3   9      196.14      193.01     11.21 o 
   0  -3   9      153.47      149.76      2.87 o 
   1  -3   9     1213.49     1271.69     17.67 o 
   2  -3   9      812.84      830.14     11.39 o 
   3  -3   9       87.58       78.36      2.22 o 
   4  -3   9       47.92       37.88      2.29 o 
   5  -3   9      153.31      162.29      2.98 o 
   6  -3   9       46.57       49.01      2.11 o 
   7  -3   9       27.78       33.48      2.17 o 
  -7  -2   9        2.06        2.41      0.97 o 
  -6  -2   9       70.29       67.44      2.98 o 
  -5  -2   9      237.22      291.34      8.29 o 
  -4  -2   9      135.27      143.85      4.95 o 
  -3  -2   9       99.53      100.65      3.78 o 
  -2  -2   9        1.79        2.36      0.46 o 
  -1  -2   9      158.01      158.87      3.54 o 
   0  -2   9       69.58       75.91      2.73 o 
   1  -2   9        0.00        0.56      0.20 o 
   2  -2   9      526.49      515.53     10.89 o 
   3  -2   9        9.17        9.57      0.75 o 
   4  -2   9      191.56      210.16      4.79 o 
   5  -2   9       84.12       91.51      3.09 o 
   6  -2   9        1.98        1.45      0.35 o 
   7  -2   9        7.44        6.44      0.97 o 
  -7  -1   9       10.81        7.08      1.29 o 
  -6  -1   9        4.09        3.46      0.89 o 
  -5  -1   9       29.36       30.90      1.61 o 
  -4  -1   9       35.17       31.66      2.00 o 
  -3  -1   9       78.92       81.51      2.23 o 
  -2  -1   9       72.47       76.75      1.76 o 
  -1  -1   9       65.16       72.60      1.65 o 
   0  -1   9      259.02      274.95      4.77 o 
   1  -1   9      558.61      585.97     13.92 o 
   2  -1   9      178.77      175.89      2.60 o 
   3  -1   9     1501.33     1521.88     24.15 o 
   4  -1   9      484.62      506.86      6.00 o 
   5  -1   9      546.27      566.18      9.02 o 
   6  -1   9      114.46      123.43      5.51 o 
   7  -1   9       45.74       39.19      2.17 o 
   8  -1   9       16.45       18.35      2.33 o 
  -7   0   9       10.82       10.30      1.53 o 
  -6   0   9        0.00        0.32      0.56 o 
  -5   0   9       14.33       13.84      1.21 o 
  -4   0   9       81.48       82.68      1.64 o 
  -3   0   9       46.55       44.42      1.20 o 
  -2   0   9        5.51        4.70      0.44 o 
  -1   0   9       88.34      101.44      2.19 o 
   0   0   9        0.11        0.61      0.20 o 
   1   0   9       15.55       10.46      0.48 o 
   2   0   9      245.81      262.60      6.44 o 
   3   0   9       78.29       78.77      1.34 o 
   4   0   9      225.10      226.26      3.75 o 
   5   0   9      385.91      425.08      6.86 o 
   6   0   9      226.06      252.93      4.04 o 
   7   0   9      130.86      133.04     10.95 o 
   8   0   9       16.40       18.99      2.41 o 
  -6   1   9       65.92       64.38      3.06 o 
  -5   1   9       34.64       27.68      1.53 o 
  -4   1   9       26.05       26.95      0.86 o 
  -3   1   9       63.90       68.45      1.36 o 
  -2   1   9        9.40        8.12      0.89 o 
  -1   1   9        4.43        5.38      0.47 o 
   0   1   9       21.33       18.60      0.62 o 
   1   1   9        0.67        0.55      0.25 o 
   2   1   9        0.00        0.17      0.28 o 
   3   1   9       31.81       36.24      2.16 o 
   4   1   9       22.23       24.54      1.41 o 
   5   1   9      379.17      401.76      6.49 o 
   6   1   9      458.38      524.90      8.92 o 
   7   1   9      104.48      103.20      1.96 o 
   8   1   9       37.97       36.33      1.44 o 
  -6   2   9        3.70        3.22      0.89 o 
  -5   2   9      181.72      199.51      7.00 o 
  -4   2   9       14.95       12.34      0.80 o 
  -3   2   9        2.52        2.65      0.40 o 
  -2   2   9      171.71      174.08      3.86 o 
  -1   2   9      502.33      477.93      9.30 o 
   0   2   9      115.37      113.01      2.23 o 
   1   2   9      203.45      198.21      7.12 o 
   2   2   9       57.29       57.53      1.46 o 
   3   2   9      475.58      481.16      6.45 o 
   4   2   9        5.99        5.47      0.28 o 
   5   2   9        7.31        7.32      0.49 o 
   6   2   9      205.08      213.97      3.41 o 
   7   2   9       23.87       22.08      0.71 o 
   8   2   9       27.42       25.45      1.13 o 
  -6   3   9        3.21        2.17      0.56 o 
  -5   3   9       23.54       29.78      3.94 o 
  -4   3   9      162.31      170.54      4.51 o 
  -3   3   9        0.90        0.85      0.33 o 
  -2   3   9      652.90      684.84     30.22 o 
  -1   3   9      425.95      455.30      5.44 o 
   0   3   9      306.11      317.77      5.79 o 
   1   3   9     1295.57     1274.72     19.03 o 
   2   3   9       11.45       10.15      0.43 o 
   3   3   9       46.99       42.37      0.83 o 
   4   3   9        7.66        9.82      0.63 o 
   5   3   9      155.36      163.48      2.81 o 
   6   3   9       49.43       49.81      1.23 o 
   7   3   9        6.87        6.97      0.77 o 
   8   3   9        0.09        0.89      0.64 o 
  -5   4   9      185.85      219.87     12.55 o 
  -4   4   9        9.81        6.92      1.05 o 
  -3   4   9       72.16       78.51      2.04 o 
  -2   4   9       44.82       42.94      1.64 o 
  -1   4   9      796.63      818.70     12.72 o 
   0   4   9      882.52      902.42      8.07 o 
   1   4   9      570.57      625.90      8.96 o 
   2   4   9      682.60      680.86     13.76 o 
   3   4   9        8.09        8.25      0.48 o 
   4   4   9       90.37       89.34      1.57 o 
   5   4   9       21.31       22.13      1.00 o 
   6   4   9        5.12        5.37      0.81 o 
   7   4   9       11.77       10.26      0.73 o 
   8   4   9       18.33       17.06      2.01 o 
  -4   5   9       11.52        8.29      1.21 o 
  -3   5   9       26.28       24.31      0.95 o 
  -2   5   9        0.51        0.86      0.93 o 
  -1   5   9       10.83        9.75      0.84 o 
   0   5   9      745.82      763.64     13.84 o 
   1   5   9       69.17       63.92      1.53 o 
   2   5   9      500.53      504.68      4.89 o 
   3   5   9       10.38       13.24      0.83 o 
   4   5   9      545.62      587.52      9.39 o 
   5   5   9      283.90      307.44      5.57 o 
   6   5   9       52.39       48.48      2.74 o 
   7   5   9       23.89       21.40      1.45 o 
   8   5   9       53.79       57.54      3.86 o 
  -4   6   9        0.37        0.94      0.50 o 
  -3   6   9        0.03        0.85      0.37 o 
  -2   6   9        6.93        6.89      0.97 o 
  -1   6   9       41.16       41.13      1.78 o 
   0   6   9        0.97        2.03      0.36 o 
   1   6   9       14.15       10.25      0.82 o 
   2   6   9      391.79      390.33      5.36 o 
   3   6   9       48.88       52.02      2.54 o 
   4   6   9      214.10      217.80      4.12 o 
   5   6   9      199.63      204.74      5.48 o 
   6   6   9      187.69      205.75      4.05 o 
   7   6   9       82.99       96.15      5.51 o 
   8   6   9        4.31        2.01      0.72 o 
  -3   7   9       42.14       42.35      1.61 o 
  -2   7   9        1.05        1.60      0.56 o 
  -1   7   9        0.39        0.97      0.68 o 
   0   7   9       91.01       87.90      2.07 o 
   1   7   9        2.63        1.37      0.38 o 
   2   7   9        1.32        1.24      0.29 o 
   3   7   9      101.15       99.74      2.40 o 
   4   7   9       29.53       31.96      1.25 o 
   5   7   9       14.67       14.22      0.78 o 
   6   7   9       52.52       53.48      1.62 o 
   7   7   9       39.63       39.31      1.99 o 
  -1   8   9       61.97       72.18      2.28 o 
   0   8   9       36.14       41.13      1.55 o 
   1   8   9      106.36      118.77      2.75 o 
   2   8   9        3.41        4.56      0.54 o 
   3   8   9       53.45       53.06      2.00 o 
   4   8   9       10.90        8.96      1.89 o 
   5   8   9        3.59        4.25      0.66 o 
   6   8   9        0.01        0.81      0.32 o 
   1   9   9        4.60        3.46      0.39 o 
   2   9   9        3.02        2.83      0.64 o 
   3   9   9        1.17        2.03      0.65 o 
   4   9   9       17.22       15.33      1.56 o 
   5   9   9        6.68        4.89      0.60 o 
  -3  -8  10       44.84       46.17      2.45 o 
  -2  -8  10       35.81       38.94      7.40 o 
  -1  -8  10        1.73        0.77      0.58 o 
   0  -8  10        7.42        5.01      0.74 o 
  -4  -7  10        3.24        2.29      0.51 o 
  -3  -7  10       16.23       12.57      1.33 o 
  -2  -7  10       10.84        7.55      0.85 o 
  -1  -7  10       42.21       48.05      1.99 o 
   0  -7  10        6.18        4.31      0.69 o 
   1  -7  10        0.92        1.26      0.28 o 
   2  -7  10        2.38        2.18      0.44 o 
   3  -7  10       30.82       30.23      1.38 o 
  -4  -6  10        1.14        2.25      0.72 o 
  -3  -6  10        0.03        0.52      0.39 o 
  -2  -6  10        9.80        6.72      0.66 o 
  -1  -6  10       34.69       32.60      1.54 o 
   0  -6  10       10.04       10.76      1.01 o 
   1  -6  10        9.47        6.97      0.95 o 
   2  -6  10        7.59        6.83      0.55 o 
   3  -6  10        0.01        0.42      0.27 o 
   4  -6  10       13.41       11.35      2.62 o 
  -6  -5  10        5.25        5.07      1.21 o 
  -5  -5  10       35.58       36.86      2.25 o 
  -4  -5  10       14.76       12.64      0.97 o 
  -3  -5  10       67.66       77.25      1.79 o 
  -2  -5  10      615.00      685.74     12.25 o 
  -1  -5  10      110.47      103.87      2.62 o 
   0  -5  10       60.85       64.07      2.73 o 
   1  -5  10      176.42      167.63      7.25 o 
   2  -5  10       26.31       32.17      0.93 o 
   3  -5  10        6.84        7.63      0.71 o 
   4  -5  10      146.22      162.95      4.95 o 
   5  -5  10       48.30       60.03      2.81 o 
  -6  -4  10        3.35        4.35      1.13 o 
  -5  -4  10       40.43       42.98      2.41 o 
  -4  -4  10       11.00       10.12      1.01 o 
  -3  -4  10      223.57      257.61      8.05 o 
  -2  -4  10      180.12      185.02      5.71 o 
  -1  -4  10      681.81      746.90     14.97 o 
   0  -4  10      293.83      300.82      6.29 o 
   1  -4  10       12.76       10.22      1.18 o 
   2  -4  10        6.10        3.43      0.54 o 
   3  -4  10       80.29       79.14      2.13 o 
   4  -4  10       75.53       79.06      2.36 o 
   5  -4  10       82.05       90.54      2.79 o 
   6  -4  10       17.36       17.09      2.17 o 
  -6  -3  10       41.77       40.32      2.33 o 
  -5  -3  10       43.18       44.51      2.33 o 
  -4  -3  10        1.29        0.76      0.44 o 
  -3  -3  10       10.38       10.64      1.02 o 
  -2  -3  10       78.94       89.04      1.96 o 
  -1  -3  10       88.22       84.15      2.86 o 
   0  -3  10      238.05      242.99      3.47 o 
   1  -3  10        2.52        1.00      0.56 o 
   2  -3  10      215.83      251.19      5.32 o 
   3  -3  10      178.91      186.63      3.61 o 
   4  -3  10        6.56        5.12      0.51 o 
   5  -3  10        0.40        0.83      0.40 o 
   6  -3  10       31.65       28.16      2.70 o 
  -6  -2  10        8.50        5.79      1.05 o 
  -5  -2  10       12.01        9.58      1.05 o 
  -4  -2  10       29.58       29.54      1.61 o 
  -3  -2  10        2.13        2.74      1.33 o 
  -2  -2  10      113.95      130.80      3.04 o 
  -1  -2  10      448.34      486.27      6.66 o 
   0  -2  10      109.12      116.96      1.85 o 
   1  -2  10     1734.92     1814.72     20.01 o 
   2  -2  10      758.54      804.55      8.67 o 
   3  -2  10      448.84      431.39     13.35 o 
   4  -2  10       98.63      105.21      3.18 o 
   5  -2  10       23.31       21.85      1.24 o 
   6  -2  10       67.60       74.65      2.74 o 
   7  -2  10        9.84        8.61      1.45 o 
  -6  -1  10        5.29        4.35      0.80 o 
  -5  -1  10        3.05        2.74      0.80 o 
  -4  -1  10       13.57       13.12      0.60 o 
  -3  -1  10        4.00        3.46      0.64 o 
  -2  -1  10        0.24        1.39      0.56 o 
  -1  -1  10        0.64        1.38      0.57 o 
   0  -1  10       48.24       54.32      0.96 o 
   1  -1  10        1.36        1.10      0.34 o 
   2  -1  10      735.28      744.84      8.63 o 
   3  -1  10      239.05      234.66      4.42 o 
   4  -1  10       98.83      103.38      2.87 o 
   5  -1  10      133.25      124.01      3.13 o 
   6  -1  10       62.12       64.71      2.60 o 
   7  -1  10       15.36       15.61      1.85 o 
  -6   0  10       46.23       44.99      2.41 o 
  -5   0  10        6.77        4.43      0.89 o 
  -4   0  10        3.71        2.60      0.26 o 
  -3   0  10        0.31        0.89      0.56 o 
  -2   0  10        1.27        2.56      0.39 o 
  -1   0  10        0.01        1.03      0.33 o 
   0   0  10        0.44        0.52      0.20 o 
   1   0  10       36.62       42.18      2.14 o 
   2   0  10       66.96       62.29      1.66 o 
   3   0  10      473.76      488.55      5.76 o 
   4   0  10      368.14      386.14      7.74 o 
   5   0  10      216.26      220.10      3.73 o 
   6   0  10       67.59       69.81      1.58 o 
   7   0  10        0.80        1.40      0.49 o 
   8   0  10       10.32        6.92      1.05 o 
  -6   1  10        0.78        2.25      0.89 o 
  -5   1  10        0.52        0.80      0.56 o 
  -4   1  10      110.34      119.43      4.10 o 
  -3   1  10      491.55      545.97     12.47 o 
  -2   1  10       65.09       66.15      2.49 o 
  -1   1  10      176.73      187.32      2.29 o 
   0   1  10       68.51       71.24      1.85 o 
   1   1  10      496.22      531.93      5.46 o 
   2   1  10        0.01        0.20      0.24 o 
   3   1  10        0.08        0.97      0.16 o 
   4   1  10      442.18      429.10      3.72 o 
   5   1  10        2.86        2.31      0.49 o 
   6   1  10      176.60      192.94      2.83 o 
   7   1  10      136.16      144.01      2.49 o 
   8   1  10        1.41        1.93      0.80 o 
  -6   2  10      108.33      112.35      5.15 o 
  -5   2  10        8.76        9.74      1.21 o 
  -4   2  10      592.50      677.31     53.36 o 
  -3   2  10      224.05      242.19     12.51 o 
  -2   2  10      369.09      396.01     15.05 o 
  -1   2  10      653.82      678.04     12.51 o 
   0   2  10       52.22       50.70      1.02 o 
   1   2  10        1.25        0.80      0.23 o 
   2   2  10        0.01        0.62      0.23 o 
   3   2  10      114.67      123.06      2.66 o 
   4   2  10      135.84      125.42      1.48 o 
   5   2  10       65.67       62.21      1.88 o 
   6   2  10       16.20       15.88      1.06 o 
   7   2  10       28.20       28.64      1.09 o 
   8   2  10       19.65       16.72      3.22 o 
  -5   3  10       37.47       38.71      2.17 o 
  -4   3  10        2.51        2.17      0.80 o 
  -3   3  10      354.69      392.31      7.34 o 
  -2   3  10      202.49      204.83      3.78 o 
  -1   3  10      490.48      521.47      8.23 o 
   0   3  10      341.89      340.67      3.50 o 
   1   3  10       30.78       27.35      0.81 o 
   2   3  10        5.13        5.31      0.33 o 
   3   3  10        3.04        3.92      0.28 o 
   4   3  10       17.54       14.78      0.60 o 
   5   3  10      116.48      111.47      2.18 o 
   6   3  10       50.72       49.48      1.82 o 
   7   3  10       18.43       15.91      0.79 o 
   8   3  10      128.75      147.36      8.69 o 
  -5   4  10        3.34        2.09      0.89 o 
  -4   4  10        9.93        9.17      0.97 o 
  -3   4  10        0.39        0.75      0.89 o 
  -2   4  10      525.27      573.61     10.41 o 
  -1   4  10        5.01        3.61      0.41 o 
   0   4  10      780.24      840.92     13.08 o 
   1   4  10        0.10        1.34      0.39 o 
   2   4  10      765.57      831.48      9.16 o 
   3   4  10      269.40      276.63      3.99 o 
   4   4  10      110.32       99.28      2.46 o 
   5   4  10       94.93       95.37      1.76 o 
   6   4  10      143.74      142.66      3.71 o 
   7   4  10       48.18       48.42      3.50 o 
   8   4  10        7.18        6.52      1.21 o 
  -4   5  10       17.06       18.03      2.33 o 
  -3   5  10        6.14        5.46      1.01 o 
  -2   5  10        0.11        1.88      0.56 o 
  -1   5  10       29.90       24.03      0.94 o 
   0   5  10      125.74      120.07      2.10 o 
   1   5  10       45.08       46.99      1.70 o 
   2   5  10       29.03       25.39      0.94 o 
   3   5  10      282.60      294.36      4.27 o 
   4   5  10      118.79      126.81      2.65 o 
   5   5  10      188.92      207.71      3.44 o 
   6   5  10        8.07        7.12      0.75 o 
   7   5  10       59.16       54.07      3.34 o 
   8   5  10       34.36       32.84      2.25 o 
  -3   6  10        7.27        7.15      0.82 o 
  -2   6  10       58.53       56.54      1.93 o 
  -1   6  10        2.62        1.91      0.69 o 
   0   6  10        0.55        0.67      0.24 o 
   1   6  10      117.57      124.10      2.32 o 
   2   6  10        9.05        9.89      0.68 o 
   3   6  10       13.53       12.95      0.70 o 
   4   6  10       57.35       58.28      2.12 o 
   5   6  10       29.79       28.03      1.20 o 
   6   6  10        4.81        3.84      0.68 o 
   7   6  10        7.53        7.03      0.80 o 
  -2   7  10       45.47       49.96      2.41 o 
  -1   7  10       91.14      102.84      3.26 o 
   0   7  10       12.04       12.02      0.77 o 
   1   7  10       43.83       43.30      1.45 o 
   2   7  10       14.95       13.65      1.56 o 
   3   7  10       13.10       17.51      1.01 o 
   4   7  10       16.07       14.48      1.21 o 
   5   7  10        1.16        0.81      0.34 o 
   6   7  10       25.87       26.16      1.49 o 
   7   7  10       12.90       11.06      1.93 o 
  -1   8  10       16.76       21.19      1.52 o 
   0   8  10       19.57       21.89      2.39 o 
   1   8  10       38.24       44.78      2.01 o 
   2   8  10       19.29       18.32      1.10 o 
   3   8  10        6.34        4.78      0.67 o 
   4   8  10        7.92        8.92      0.70 o 
   5   8  10        1.71        1.59      0.51 o 
   6   8  10       28.01       26.25      3.11 o 
   2   9  10       74.81       79.01      2.51 o 
   3   9  10        5.79        6.70      1.03 o 
   4   9  10        2.97        2.58      0.76 o 
  -3  -7  11        7.07        6.00      0.73 o 
  -2  -7  11        1.20        0.89      0.40 o 
  -1  -7  11        0.30        0.63      0.24 o 
   0  -7  11        1.43        1.16      0.34 o 
   1  -7  11        3.25        2.98      0.41 o 
   2  -7  11       31.85       30.62      1.19 o 
  -4  -6  11      292.67      331.25     10.70 o 
  -3  -6  11       76.65       88.46      2.65 o 
  -2  -6  11       31.01       30.30      2.06 o 
  -1  -6  11       89.83       94.04      2.58 o 
   0  -6  11        4.63        4.80      0.56 o 
   1  -6  11        3.77        2.50      0.49 o 
   2  -6  11      215.36      251.66      5.26 o 
   3  -6  11       48.91       56.67      2.67 o 
  -4  -5  11      110.50      121.77      4.67 o 
  -3  -5  11      233.39      270.29      6.34 o 
  -2  -5  11       43.91       41.37      3.03 o 
  -1  -5  11        4.23        3.90      0.85 o 
   0  -5  11        0.09        0.34      0.27 o 
   1  -5  11       23.93       24.54      1.25 o 
   2  -5  11      101.27      111.16      3.94 o 
   3  -5  11      148.20      163.51      4.43 o 
   4  -5  11        2.20        2.33      0.80 o 
  -6  -4  11        4.19        3.54      0.89 o 
  -4  -4  11       69.58       74.34      6.44 o 
  -3  -4  11      176.50      191.59      5.67 o 
  -2  -4  11       22.52       20.10      1.37 o 
  -1  -4  11        2.91        2.31      0.44 o 
   0  -4  11       93.40      104.98      3.24 o 
   1  -4  11      136.68      141.62      4.06 o 
   2  -4  11       37.04       42.07      1.74 o 
   3  -4  11       20.78       20.64      0.97 o 
   4  -4  11       55.57       61.66      4.91 o 
   5  -4  11        0.02        1.37      1.33 o 
  -6  -3  11        8.22        8.13      1.37 o 
  -5  -3  11       13.39       13.60      1.21 o 
  -4  -3  11       17.67       16.61      1.09 o 
  -3  -3  11      173.91      186.45     13.28 o 
  -2  -3  11       12.86       10.07      0.78 o 
  -1  -3  11     1087.31     1234.80     14.06 o 
   0  -3  11      552.26      629.64     13.51 o 
   1  -3  11      209.84      202.42      5.00 o 
   2  -3  11       52.55       54.06      1.80 o 
   3  -3  11        6.49        6.65      0.68 o 
   4  -3  11      117.50      125.35      2.56 o 
   5  -3  11       22.44       21.66      1.93 o 
   6  -3  11       14.78       11.93      1.47 o 
  -6  -2  11        5.02        2.66      0.72 o 
  -5  -2  11        0.07        2.09      0.89 o 
  -4  -2  11        0.30        0.58      0.29 o 
  -3  -2  11        0.87        1.68      0.76 o 
  -2  -2  11        0.15        0.82      0.45 o 
  -1  -2  11       48.77       47.76      1.81 o 
   0  -2  11      821.87      894.15      9.93 o 
   1  -2  11       81.87       77.63      2.49 o 
   2  -2  11        4.26        6.23      0.43 o 
   3  -2  11      158.40      145.46      2.99 o 
   4  -2  11      120.40      127.81      7.61 o 
   5  -2  11       27.22       25.65      1.42 o 
   6  -2  11        0.24        0.72      0.56 o 
   7  -2  11       22.50       21.01      2.58 o 
  -6  -1  11        2.26        2.09      0.80 o 
  -5  -1  11        0.67        1.85      0.72 o 
  -4  -1  11        1.26        0.84      0.33 o 
  -3  -1  11        9.76        9.31      0.51 o 
  -2  -1  11       23.29       16.15      1.21 o 
  -1  -1  11       13.57       14.21      0.86 o 
   0  -1  11      189.99      183.23      7.59 o 
   1  -1  11      268.90      268.74      2.76 o 
   2  -1  11       61.09       58.10      5.69 o 
   3  -1  11      255.21      247.57     12.52 o 
   4  -1  11       52.79       49.25      2.98 o 
   5  -1  11        3.10        1.25      0.56 o 
   6  -1  11        6.39        3.98      0.55 o 
   7  -1  11        0.04       -0.08      0.56 o 
  -6   0  11       33.64       35.41      2.25 o 
  -5   0  11      256.35      311.37     11.03 o 
  -4   0  11       13.20       11.80      0.99 o 
  -3   0  11       55.15       57.06      2.52 o 
  -2   0  11       21.53       21.30      0.87 o 
  -1   0  11      210.90      224.41      8.24 o 
   0   0  11       10.82        8.67      0.60 o 
   1   0  11       13.07        9.64      1.07 o 
   2   0  11      506.98      493.62      4.04 o 
   3   0  11        3.10        2.93      0.73 o 
   4   0  11      316.67      338.22      4.72 o 
   5   0  11      151.09      160.21      3.27 o 
   6   0  11        0.24        0.59      0.27 o 
   7   0  11        0.85        0.62      0.39 o 
  -5   1  11      100.02      110.34      4.59 o 
  -4   1  11      261.52      273.99      8.81 o 
  -3   1  11      164.45      179.50      3.42 o 
  -2   1  11       39.66       37.55      2.10 o 
  -1   1  11       16.55       19.30      0.82 o 
   0   1  11        3.74        1.51      0.18 o 
   1   1  11       81.51       79.79      1.23 o 
   2   1  11      268.21      248.04      2.14 o 
   3   1  11      133.63      124.97      4.82 o 
   4   1  11      101.11       98.60      4.65 o 
   5   1  11       30.21       30.39      1.52 o 
   6   1  11        1.42        1.21      0.25 o 
   7   1  11       16.48       14.63      0.99 o 
  -5   2  11      108.68      120.32      4.83 o 
  -4   2  11        3.83        2.41      0.72 o 
  -3   2  11      206.73      232.72      4.69 o 
  -2   2  11       81.63       77.79      1.69 o 
  -1   2  11       10.80        9.57      0.58 o 
   0   2  11       40.32       32.83      0.91 o 
   1   2  11       50.29       33.51      1.30 o 
   2   2  11       42.22       36.18      1.90 o 
   3   2  11      470.87      438.99      3.73 o 
   4   2  11       79.27       73.51      2.36 o 
   5   2  11       72.58       65.78      1.24 o 
   6   2  11      140.47      143.44      2.10 o 
   7   2  11        0.40        0.85      0.25 o 
   8   2  11        0.01        0.67      0.28 o 
  -5   3  11        4.66        3.94      1.05 o 
  -4   3  11      200.35      220.19      8.13 o 
  -3   3  11        0.50        0.97      0.42 o 
  -2   3  11      489.67      539.72      9.87 o 
  -1   3  11       10.68       10.60      1.74 o 
   0   3  11      483.58      517.68      8.29 o 
   1   3  11      164.45      163.49      1.80 o 
   2   3  11      102.78       90.97      1.52 o 
   3   3  11      103.66      106.19      1.70 o 
   4   3  11      268.14      259.40      3.01 o 
   5   3  11       44.10       36.13      1.65 o 
   6   3  11       22.82       19.35      0.71 o 
   7   3  11       93.61       98.77      4.56 o 
   8   3  11        3.88        3.14      0.80 o 
  -4   4  11        0.50        2.01      0.89 o 
  -3   4  11       20.22       18.65      0.83 o 
  -2   4  11       15.65       12.10      1.49 o 
  -1   4  11       16.53       19.62      2.25 o 
   0   4  11        9.71        7.57      1.00 o 
   1   4  11      216.50      225.22      4.63 o 
   2   4  11       53.29       58.19      1.65 o 
   3   4  11      350.73      362.43      6.12 o 
   4   4  11       87.85       81.94      1.60 o 
   5   4  11      211.31      194.50      4.59 o 
   6   4  11       59.43       63.63      2.32 o 
   7   4  11      208.80      222.65      9.30 o 
   8   4  11       10.36        9.09      1.53 o 
  -3   5  11        0.91        1.30      0.85 o 
  -2   5  11        3.96        3.14      0.97 o 
  -1   5  11       90.31       93.76      1.64 o 
   0   5  11       13.01        9.87      0.71 o 
   1   5  11        8.59        9.11      0.62 o 
   2   5  11        7.78        7.14      0.73 o 
   3   5  11       14.02       11.87      0.90 o 
   4   5  11        4.77        5.33      0.93 o 
   5   5  11       18.52       18.57      0.65 o 
   6   5  11       31.81       27.11      1.41 o 
   7   5  11       53.95       54.98      1.88 o 
  -3   6  11       19.86       19.32      2.41 o 
  -2   6  11       17.14       15.02      1.21 o 
  -1   6  11       12.62       10.70      1.00 o 
   0   6  11       12.63       11.48      1.26 o 
   1   6  11       39.29       48.23      3.10 o 
   2   6  11       27.65       24.84      1.11 o 
   3   6  11        1.50        1.10      0.28 o 
   4   6  11       61.21       62.57      1.91 o 
   5   6  11       17.36       17.76      1.09 o 
   6   6  11        0.35        0.44      0.36 o 
   7   6  11        1.37        1.59      0.54 o 
  -1   7  11       77.25       91.58      3.23 o 
   0   7  11       16.90       17.14      2.09 o 
   1   7  11       21.77       18.82      0.81 o 
   2   7  11       18.94       22.56      1.83 o 
   3   7  11        0.61        0.29      0.25 o 
   4   7  11      118.95      125.76      3.55 o 
   5   7  11       11.49       11.93      1.54 o 
   6   7  11        4.59        3.21      0.54 o 
   0   8  11       67.80       78.29      3.08 o 
   1   8  11        7.64        6.63      0.83 o 
   2   8  11       15.56       16.81      1.84 o 
   3   8  11      240.93      280.49      5.42 o 
   4   8  11        8.41        6.91      0.74 o 
   5   8  11       70.89       73.99      4.02 o 
  -2  -7  12        0.00        0.99      0.48 o 
  -1  -7  12        6.09        5.42      1.03 o 
   0  -7  12      133.65      158.81      3.94 o 
  -4  -6  12        0.60        1.13      0.56 o 
  -3  -6  12       14.90       13.80      1.34 o 
  -2  -6  12        0.57        1.23      0.39 o 
  -1  -6  12       10.00        7.56      0.85 o 
   0  -6  12       93.82      107.72      3.16 o 
   1  -6  12      159.41      180.35      6.52 o 
   2  -6  12        4.78        5.07      1.05 o 
   3  -6  12       45.00       53.80      2.98 o 
  -4  -5  12        1.97        1.92      0.42 o 
  -3  -5  12        0.00        1.53      0.60 o 
  -2  -5  12       17.31       14.73      1.21 o 
  -1  -5  12       51.74       55.05      6.08 o 
   0  -5  12       64.27       58.33     11.23 o 
   1  -5  12       69.57       69.31      3.26 o 
   2  -5  12       43.99       45.99      2.25 o 
   3  -5  12        1.26        1.39      1.13 o 
   4  -5  12       32.04       42.33      1.79 o 
  -5  -4  12       42.16       49.41      3.70 o 
  -4  -4  12        2.24        1.85      0.44 o 
  -3  -4  12      461.20      541.80     14.98 o 
  -2  -4  12      208.96      254.67      5.26 o 
  -1  -4  12       90.09       83.31      1.90 o 
   0  -4  12       19.22       19.38      0.82 o 
   1  -4  12        6.10        5.61      0.46 o 
   2  -4  12       83.67       89.19      6.28 o 
   3  -4  12        6.85        4.53      0.68 o 
   4  -4  12       31.84       33.84      1.42 o 
   5  -4  12       74.16       88.76      3.03 o 
  -5  -3  12        2.98        2.41      0.89 o 
  -4  -3  12        6.58        5.83      1.05 o 
  -3  -3  12       52.51       53.42      5.75 o 
  -2  -3  12      430.25      506.78     11.12 o 
  -1  -3  12       11.91       10.33      1.24 o 
   0  -3  12       12.53        8.50      0.80 o 
   1  -3  12      163.70      158.28      9.38 o 
   2  -3  12      123.99      133.42      4.14 o 
   3  -3  12       24.93       24.41      1.13 o 
   4  -3  12        8.63        9.71      0.83 o 
   5  -3  12       34.87       35.25      1.86 o 
  -5  -2  12        7.99        8.53      1.37 o 
  -4  -2  12       45.82       45.55      3.58 o 
  -3  -2  12        5.21        4.06      0.75 o 
  -2  -2  12      223.66      235.58     12.60 o 
  -1  -2  12       77.24       69.82      4.26 o 
   0  -2  12        5.25        6.28      0.70 o 
   1  -2  12      188.03      195.17     12.60 o 
   2  -2  12       25.65       22.36      0.76 o 
   3  -2  12        9.95       10.25      1.37 o 
   4  -2  12        1.45        0.49      0.21 o 
   5  -2  12        4.89        4.46      1.53 o 
   6  -2  12        7.89        6.70      1.00 o 
  -5  -1  12        7.77        8.61      1.37 o 
  -4  -1  12        1.32        1.33      0.33 o 
  -3  -1  12       32.25       33.00      1.02 o 
  -2  -1  12        3.29        3.60      0.58 o 
  -1  -1  12       29.86       29.01      1.17 o 
   0  -1  12      223.59      229.50      3.99 o 
   1  -1  12       11.24       11.27      0.45 o 
   2  -1  12      166.40      176.25      9.54 o 
   3  -1  12      112.29      120.75      5.77 o 
   4  -1  12        2.90        2.02      0.40 o 
   5  -1  12        8.69        8.74      1.21 o 
   6  -1  12       10.03       10.74      1.30 o 
   7  -1  12        4.51        3.31      0.48 o 
  -5   0  12       25.89       27.04      1.85 o 
  -4   0  12        9.02        6.52      0.60 o 
  -3   0  12        0.87        0.97      0.31 o 
  -2   0  12        4.86        3.73      0.62 o 
  -1   0  12       71.82       73.50      2.30 o 
   0   0  12      317.96      309.40      4.48 o 
   1   0  12       97.37       86.45      4.43 o 
   2   0  12      183.01      167.66      2.32 o 
   3   0  12       17.15       17.51      0.60 o 
   4   0  12       50.48       42.96      2.21 o 
   5   0  12       45.48       47.07      1.76 o 
   6   0  12       15.31       14.02      1.68 o 
   7   0  12        0.20        0.68      0.23 o 
  -5   1  12       55.11       54.24      3.70 o 
  -4   1  12        6.44        6.04      0.89 o 
  -3   1  12        0.10        1.49      0.65 o 
  -2   1  12      111.34      110.13      2.27 o 
  -1   1  12      153.55      146.58      4.10 o 
   0   1  12       57.58       51.63      1.14 o 
   1   1  12      704.79      673.49     11.67 o 
   2   1  12       62.40       53.52      1.59 o 
   3   1  12      104.81       93.13      2.54 o 
   4   1  12       62.60       50.42      1.96 o 
   5   1  12        0.29        0.55      0.21 o 
   6   1  12       14.28       12.72      0.68 o 
   7   1  12       25.82       28.26      1.92 o 
  -5   2  12        1.08        0.16      0.56 o 
  -4   2  12      160.25      185.91      7.08 o 
  -3   2  12       10.86       10.28      0.65 o 
  -2   2  12      193.87      213.11      4.52 o 
  -1   2  12       94.03       91.50      2.00 o 
   0   2  12       58.16       48.54      1.26 o 
   1   2  12        9.72       11.54      0.87 o 
   2   2  12      343.07      333.79      4.26 o 
   3   2  12        2.26        1.02      0.23 o 
   4   2  12       38.27       28.96      0.92 o 
   5   2  12       67.88       60.20      2.90 o 
   6   2  12       10.48       10.71      0.67 o 
   7   2  12        1.32        1.09      0.22 o 
  -4   3  12        1.89        1.93      0.89 o 
  -3   3  12        2.46        1.29      0.35 o 
  -2   3  12       27.74       31.44      1.29 o 
  -1   3  12       80.86       80.75      2.37 o 
   0   3  12       33.89       36.40      1.18 o 
   1   3  12      385.47      389.08      4.54 o 
   2   3  12      174.89      168.44      2.62 o 
   3   3  12      341.44      297.06      3.23 o 
   4   3  12       69.97       70.77      1.52 o 
   5   3  12      342.02      333.50      3.59 o 
   6   3  12       23.19       18.90      0.69 o 
   7   3  12        1.44        1.06      0.32 o 
  -4   4  12       12.10       12.15      1.69 o 
  -3   4  12       57.24       55.56      2.82 o 
  -2   4  12       64.76       63.99      4.63 o 
  -1   4  12        7.47        8.33      0.68 o 
   0   4  12        7.17        6.37      0.57 o 
   1   4  12        3.50        2.70      0.35 o 
   2   4  12       31.36       33.68      0.80 o 
   3   4  12       23.82       26.07      1.67 o 
   4   4  12       29.34       21.57      0.95 o 
   5   4  12       10.76        7.97      0.59 o 
   6   4  12       27.46       26.87      1.34 o 
   7   4  12        3.60        2.91      0.62 o 
  -3   5  12        2.92        2.71      0.44 o 
  -2   5  12        4.05        3.08      0.62 o 
  -1   5  12       48.17       53.27      1.70 o 
   0   5  12        4.19        2.84      0.78 o 
   1   5  12       11.25        8.67      1.23 o 
   2   5  12       45.38       45.96      1.00 o 
   3   5  12       17.16       16.40      0.66 o 
   4   5  12       15.96       15.18      0.82 o 
   5   5  12        2.40        3.11      0.57 o 
   6   5  12       13.22       11.27      0.74 o 
   7   5  12        5.09        2.20      0.56 o 
  -2   6  12        7.57        6.17      0.81 o 
  -1   6  12       65.35       68.61      2.16 o 
   0   6  12       20.16       23.80      1.34 o 
   1   6  12        1.04        1.19      0.34 o 
   2   6  12      205.05      227.10      5.13 o 
   3   6  12       33.58       32.97      2.16 o 
   4   6  12       13.44       12.08      0.87 o 
   5   6  12        0.66        1.46      0.60 o 
   6   6  12       69.69       75.49      3.39 o 
  -1   7  12       51.54       48.76      4.02 o 
   0   7  12       35.56       37.66      2.31 o 
   1   7  12      302.49      344.76     10.00 o 
   2   7  12       17.16       18.53      1.18 o 
   3   7  12       71.70       75.72      2.19 o 
   4   7  12       21.82       25.45      1.37 o 
   5   7  12        0.32        0.17      0.20 o 
   6   7  12        1.14        2.33      0.89 o 
   2   8  12        3.34        3.18      0.48 o 
   3   8  12        2.50        2.74      0.68 o 
   4   8  12       26.99       28.03      2.60 o 
  -2  -6  13       48.71       50.51      5.07 o 
  -1  -6  13       58.49       59.35      4.47 o 
   0  -6  13       16.81       15.58      3.42 o 
   1  -6  13        2.62        1.58      0.68 o 
  -3  -5  13       48.26       47.82      2.30 o 
  -2  -5  13        4.14        3.98      0.46 o 
  -1  -5  13        8.85        8.97      0.69 o 
   0  -5  13       22.44       19.74      1.33 o 
   1  -5  13        1.00        1.25      0.60 o 
   2  -5  13       30.01       31.67      1.89 o 
   3  -5  13       54.27       65.15      9.38 o 
  -4  -4  13      130.74      146.55      9.34 o 
  -3  -4  13        0.02        0.99      0.89 o 
  -2  -4  13       22.54       21.27      0.77 o 
  -1  -4  13       97.76      104.05      2.35 o 
   0  -4  13       73.75       76.76      1.86 o 
   1  -4  13        2.58        1.11      0.29 o 
   2  -4  13       20.50       21.42      1.61 o 
   3  -4  13       11.59        9.80      1.45 o 
   4  -4  13       24.67       26.21      1.82 o 
  -4  -3  13      152.92      158.49     13.40 o 
  -3  -3  13       14.12       11.44      0.94 o 
  -2  -3  13       24.93       24.86      0.92 o 
  -1  -3  13       89.57       95.23      1.98 o 
   0  -3  13        9.77        8.20      0.79 o 
   1  -3  13        5.01        3.22      0.47 o 
   2  -3  13        0.00        1.26      0.52 o 
   3  -3  13       16.85       22.52      2.41 o 
   4  -3  13        0.11        0.64      0.29 o 
   5  -3  13       26.05       31.14      3.38 o 
  -5  -2  13        1.29        2.41      0.72 o 
  -4  -2  13        0.71        0.97      0.32 o 
  -3  -2  13       17.75       16.88      1.63 o 
  -2  -2  13       42.79       39.14      2.66 o 
  -1  -2  13        6.69        6.84      0.76 o 
   0  -2  13       16.00       16.88      1.70 o 
   1  -2  13       48.90       45.06      1.41 o 
   2  -2  13        8.32        6.03      0.93 o 
   3  -2  13       20.03       17.81      1.89 o 
   4  -2  13        5.77        6.81      0.77 o 
   5  -2  13       35.68       36.69      4.41 o 
   6  -2  13       63.49       64.98      4.82 o 
  -5  -1  13        6.25        5.31      1.05 o 
  -4  -1  13        3.37        2.33      0.89 o 
  -3  -1  13       67.72       71.24      2.08 o 
  -2  -1  13      190.39      208.31      2.90 o 
  -1  -1  13       32.21       29.21      1.02 o 
   0  -1  13      107.24       96.98      3.85 o 
   1  -1  13        1.88        2.30      0.28 o 
   2  -1  13       52.51       43.26      1.05 o 
   3  -1  13       88.17      101.26      5.15 o 
   4  -1  13        4.37        4.41      0.62 o 
   5  -1  13        0.06        0.32      0.28 o 
   6  -1  13       17.43       15.39      1.61 o 
  -5   0  13        1.82        0.89      0.64 o 
  -4   0  13       93.07      101.81      4.18 o 
  -3   0  13      108.88      112.55      3.39 o 
  -2   0  13       51.45       47.86      1.34 o 
  -1   0  13      486.71      499.68      7.51 o 
   0   0  13       15.89       15.86      0.63 o 
   1   0  13       56.64       45.67      0.92 o 
   2   0  13        3.31        1.63      0.22 o 
   3   0  13        1.22        1.14      0.33 o 
   4   0  13       84.21       83.54      2.18 o 
   5   0  13       52.50       52.92      1.34 o 
   6   0  13        0.12        0.70      0.24 o 
  -4   1  13       63.08       72.67      3.30 o 
  -3   1  13       52.00       46.54      1.25 o 
  -2   1  13       17.83       17.15      0.98 o 
  -1   1  13       24.82       19.36      0.82 o 
   0   1  13      272.30      283.96      5.11 o 
   1   1  13       17.37       15.46      0.54 o 
   2   1  13       34.77       20.45      0.96 o 
   3   1  13       28.66       24.84      0.84 o 
   4   1  13       41.00       43.60      0.98 o 
   5   1  13        8.37       10.72      0.58 o 
   6   1  13       81.31       87.98      2.00 o 
   7   1  13       14.07       12.20      1.16 o 
  -4   2  13       11.57        8.53      1.37 o 
  -3   2  13       22.04       16.77      1.41 o 
  -2   2  13       18.13       20.39      0.77 o 
  -1   2  13      223.43      235.66      3.89 o 
   0   2  13      175.75      169.71      3.31 o 
   1   2  13      224.65      185.72      5.02 o 
   2   2  13       36.05       35.69      0.86 o 
   3   2  13      271.45      240.35      3.51 o 
   4   2  13       37.77       33.93      1.70 o 
   5   2  13        4.84        4.60      0.51 o 
   6   2  13       35.90       41.14      1.27 o 
   7   2  13        9.73        9.44      1.01 o 
  -3   3  13       10.75       11.29      1.45 o 
  -2   3  13       20.71       22.70      1.53 o 
  -1   3  13        1.32        1.28      0.42 o 
   0   3  13       19.30       21.62      0.75 o 
   1   3  13       21.36       24.75      0.85 o 
   2   3  13       18.09       12.61      0.48 o 
   3   3  13        7.02        5.52      0.32 o 
   4   3  13       54.65       50.71      1.15 o 
   5   3  13        0.06        0.71      0.21 o 
   6   3  13        0.03        0.79      0.22 o 
   7   3  13        0.56        0.91      0.25 o 
  -3   4  13       27.61       29.29      2.41 o 
  -2   4  13        5.28        3.51      0.62 o 
  -1   4  13       31.98       29.88      1.20 o 
   0   4  13       11.69        9.94      0.76 o 
   1   4  13       10.75        9.67      0.66 o 
   2   4  13       57.81       59.10      1.25 o 
   3   4  13       28.64       30.72      1.05 o 
   4   4  13       34.66       33.21      0.92 o 
   5   4  13        0.51        0.15      0.31 o 
   6   4  13       10.35        7.51      0.70 o 
   7   4  13        0.11        0.95      0.54 o 
  -2   5  13       11.84       12.99      1.57 o 
  -1   5  13        4.50        3.94      0.97 o 
   0   5  13      161.85      183.24      4.24 o 
   1   5  13       33.50       33.45      2.09 o 
   2   5  13        8.92        6.56      0.77 o 
   3   5  13        1.15        1.26      0.31 o 
   4   5  13       60.59       68.00      1.94 o 
   5   5  13        7.45        6.45      0.68 o 
   6   5  13        1.41        1.17      0.40 o 
  -1   6  13      165.91      189.77      7.68 o 
   0   6  13       13.72       13.26      1.13 o 
   1   6  13       30.32       24.83      2.34 o 
   2   6  13        2.79        3.81      0.54 o 
   3   6  13        5.51        5.61      0.61 o 
   4   6  13        1.22        2.23      0.36 o 
   5   6  13        2.92        1.61      0.72 o 
   6   6  13        0.17        1.92      0.60 o 
   1   7  13       28.22       33.61      2.88 o 
   2   7  13        9.54        9.67      0.92 o 
   3   7  13        1.32        1.55      0.35 o 
   4   7  13        0.86        0.62      0.23 o 
   5   7  13       77.16       84.47      2.93 o 
  -2  -5  14       35.12       36.29      1.94 o 
  -1  -5  14        3.32        2.58      0.36 o 
   0  -5  14       16.70       15.34      1.36 o 
   1  -5  14        0.75        1.89      0.63 o 
   2  -5  14       12.81       13.65      2.17 o 
  -3  -4  14       26.12       25.16      3.10 o 
  -2  -4  14        3.15        2.63      0.56 o 
  -1  -4  14        1.70        1.34      0.69 o 
   0  -4  14        1.24        1.59      1.05 o 
   1  -4  14        6.60        8.15      0.77 o 
   2  -4  14       14.99       14.95      1.50 o 
   3  -4  14       30.38       40.78      3.22 o 
  -4  -3  14        1.64        2.82      0.89 o 
  -3  -3  14        1.38        0.91      0.37 o 
  -2  -3  14        2.01        1.93      0.60 o 
  -1  -3  14       15.00       13.21      0.85 o 
   0  -3  14        7.09        5.27      0.51 o 
   1  -3  14       24.43       21.67      0.97 o 
   2  -3  14        3.73        5.94      1.17 o 
   3  -3  14       88.27      101.37      3.07 o 
   4  -3  14       84.84       94.46      5.34 o 
  -4  -2  14       64.74       69.53      3.54 o 
  -3  -2  14        8.24        5.88      0.56 o 
  -2  -2  14       26.71       21.94      2.01 o 
  -1  -2  14        0.36        0.74      0.24 o 
   0  -2  14        7.84        5.77      0.66 o 
   1  -2  14      109.17      114.63      3.01 o 
   2  -2  14        0.74        1.39      0.46 o 
   3  -2  14        0.13        0.44      0.33 o 
   4  -2  14       40.49       41.45      3.41 o 
   5  -2  14        2.93        2.91      0.67 o 
  -4  -1  14       38.99       43.30      3.22 o 
  -3  -1  14      203.81      219.85      5.51 o 
  -2  -1  14        0.62        0.93      0.47 o 
  -1  -1  14       15.40       11.62      1.00 o 
   0  -1  14        1.20        2.26      0.43 o 
   1  -1  14        0.58        0.78      0.23 o 
   2  -1  14      133.48      144.07      8.65 o 
   3  -1  14       46.56       40.56      1.69 o 
   4  -1  14        0.74        0.93      0.41 o 
   5  -1  14        5.96        9.50      1.78 o 
  -4   0  14        3.36        3.22      0.89 o 
  -3   0  14       60.52       59.63      2.24 o 
  -2   0  14      138.86      151.08      5.33 o 
  -1   0  14       31.99       30.59      2.49 o 
   0   0  14       15.67       11.34      0.59 o 
   1   0  14       16.60       13.12      0.65 o 
   2   0  14       82.41       96.83      2.49 o 
   3   0  14       26.91       34.48      1.65 o 
   4   0  14       75.49       82.46      2.18 o 
   5   0  14       21.81       22.79      1.11 o 
   6   0  14        0.81        0.56      0.21 o 
  -4   1  14        4.68        5.07      1.05 o 
  -3   1  14       84.93       89.71      4.98 o 
  -2   1  14       97.61      100.36      2.66 o 
  -1   1  14       53.14       43.11      2.06 o 
   0   1  14        5.30        4.83      0.74 o 
   1   1  14      108.71       91.80      2.64 o 
   2   1  14       32.39       27.75      0.67 o 
   3   1  14       34.20       36.30      1.06 o 
   4   1  14       44.59       49.35      1.33 o 
   5   1  14        1.48        1.90      0.31 o 
   6   1  14        0.10        0.61      0.22 o 
  -3   2  14        1.23        1.30      1.13 o 
  -2   2  14        2.90        2.33      0.64 o 
  -1   2  14       18.31       21.21      1.17 o 
   0   2  14        1.39        0.65      0.26 o 
   1   2  14       33.47       29.46      1.03 o 
   2   2  14       42.05       36.45      0.93 o 
   3   2  14        0.00        0.60      0.22 o 
   4   2  14        5.75        4.58      0.49 o 
   5   2  14        2.93        2.79      0.53 o 
   6   2  14        0.40        0.84      0.33 o 
  -3   3  14       32.32       31.63      2.17 o 
  -2   3  14        1.10        1.19      0.40 o 
  -1   3  14        3.98        2.64      0.51 o 
   0   3  14       58.22       64.91      1.67 o 
   1   3  14       49.26       50.57      2.04 o 
   2   3  14       51.99       47.95      1.77 o 
   3   3  14        3.74        3.40      0.29 o 
   4   3  14        4.93        3.98      0.51 o 
   5   3  14        8.52       10.38      0.58 o 
   6   3  14       36.27       35.67      2.03 o 
  -2   4  14       59.56       67.04      3.04 o 
  -1   4  14       11.77       12.67      1.05 o 
   0   4  14        2.17        1.64      0.48 o 
   1   4  14        2.04        0.79      0.89 o 
   2   4  14       24.42       26.76      0.85 o 
   3   4  14        4.39        3.66      0.54 o 
   4   4  14        1.71        1.80      0.42 o 
   5   4  14        3.72        3.22      0.43 o 
   6   4  14        6.79        5.72      0.70 o 
  -1   5  14        4.89        3.22      0.64 o 
   0   5  14        0.39        1.06      0.40 o 
   1   5  14       19.35       18.78      0.94 o 
   2   5  14        6.43        7.35      0.58 o 
   3   5  14        0.38        0.83      0.30 o 
   4   5  14        4.83        5.28      0.68 o 
   5   5  14        1.27        2.52      0.54 o 
   6   5  14       10.46        9.58      1.53 o 
   0   6  14        3.88        3.83      0.93 o 
   1   6  14        3.57        2.78      0.51 o 
   2   6  14        0.54        1.00      0.39 o 
   3   6  14       96.69      106.41      5.11 o 
   4   6  14        9.27        6.92      0.82 o 
   5   6  14        0.66        0.68      0.40 o 
  -2  -4  15        4.43        1.81      0.43 o 
  -1  -4  15       14.96       10.42      1.15 o 
   0  -4  15        1.88        1.96      0.46 o 
   1  -4  15       80.39       89.82      4.00 o 
   2  -4  15       46.45       47.57      3.92 o 
  -2  -3  15        0.96        1.22      0.39 o 
  -1  -3  15       83.39       87.09      3.36 o 
   0  -3  15        4.85        5.02      0.64 o 
   1  -3  15        1.06        0.78      0.44 o 
   2  -3  15       67.58       67.29      2.95 o 
   3  -3  15        1.41        0.83      0.32 o 
  -3  -2  15        4.44        2.63      0.64 o 
  -2  -2  15        1.43        0.45      0.33 o 
  -1  -2  15        9.73        8.58      0.61 o 
   0  -2  15       97.82       99.85      3.86 o 
   1  -2  15       14.86        9.89      1.47 o 
   2  -2  15        5.26        4.93      0.85 o 
   3  -2  15       47.72       57.86      4.61 o 
   4  -2  15        8.32        8.99      1.45 o 
  -3  -1  15       20.75       17.34      2.21 o 
  -2  -1  15        4.13        3.12      0.43 o 
  -1  -1  15       13.51       12.55      0.70 o 
   0  -1  15       68.91       78.76      1.59 o 
   1  -1  15       23.36       31.50      1.11 o 
   2  -1  15       49.89       56.42      3.62 o 
   3  -1  15       11.41       11.20      0.84 o 
   4  -1  15        0.35        0.83      0.24 o 
   5  -1  15        1.51        2.13      0.30 o 
  -3   0  15        2.76        0.63      0.25 o 
  -2   0  15        0.00        0.51      0.27 o 
  -1   0  15       34.75       25.26      2.54 o 
   0   0  15       10.79        8.97      0.56 o 
   1   0  15       36.49       40.68      1.73 o 
   2   0  15       27.29       28.17      1.48 o 
   3   0  15        7.67        5.72      0.65 o 
   4   0  15        2.35        2.44      0.69 o 
   5   0  15        7.93        6.46      0.64 o 
  -3   1  15       11.41       10.62      1.65 o 
  -2   1  15        2.88        3.22      0.46 o 
  -1   1  15       22.32       20.79      0.87 o 
   0   1  15        8.90        5.66      0.68 o 
   1   1  15        3.47        2.76      0.31 o 
   2   1  15       24.07       26.24      1.41 o 
   3   1  15        1.82        1.79      0.39 o 
   4   1  15        1.22        0.65      0.22 o 
   5   1  15       14.22       16.27      1.25 o 
  -2   2  15       28.44       31.66      1.73 o 
  -1   2  15       29.02       31.30      1.26 o 
   0   2  15       26.27       20.76      0.77 o 
   1   2  15       13.96       11.15      0.98 o 
   2   2  15        4.08        3.46      0.49 o 
   3   2  15       10.80       12.48      0.93 o 
   4   2  15       21.89       20.37      0.83 o 
   5   2  15        0.02        0.63      0.33 o 
  -2   3  15        1.46        2.09      0.57 o 
  -1   3  15        0.48        1.53      0.40 o 
   0   3  15        7.88        7.57      0.62 o 
   1   3  15        2.65        2.27      0.39 o 
   2   3  15       30.04       31.45      1.63 o 
   3   3  15        6.51        5.50      0.88 o 
   4   3  15       15.17       13.34      0.78 o 
   5   3  15        1.19        1.57      0.28 o 
  -1   4  15       17.80       20.21      2.05 o 
   0   4  15       14.80       15.26      1.21 o 
   1   4  15       10.78        9.67      2.70 o 
   2   4  15       12.03       14.51      1.01 o 
   3   4  15        8.84       10.92      0.97 o 
   4   4  15        5.25        3.72      0.42 o 
   5   4  15        4.58        3.48      0.49 o 
   0   5  15        0.68        2.14      0.56 o 
   1   5  15       95.13      111.23      4.69 o 
   2   5  15        5.07        4.73      0.68 o 
   3   5  15        5.63        6.85      0.69 o 
   4   5  15       14.59       16.66      1.56 o 
   2   6  15        3.94        4.45      0.68 o 
   3   6  15       47.95       43.67      3.70 o 
  -1  -3  16        0.54        0.76      0.33 o 
   0  -3  16        1.95        2.19      0.93 o 
   1  -3  16       72.85       87.83      3.76 o 
   2  -3  16        0.36        0.72      0.40 o 
  -2  -2  16       31.43       33.58      4.43 o 
  -1  -2  16        5.08        6.11      0.60 o 
   0  -2  16       24.94       25.98      1.89 o 
   1  -2  16        0.64        0.69      0.48 o 
   2  -2  16       12.81       13.18      2.18 o 
   3  -2  16        6.48        5.45      0.99 o 
  -2  -1  16        0.73        0.68      0.35 o 
  -1  -1  16       14.53       12.94      1.18 o 
   0  -1  16       11.16       10.79      0.84 o 
   1  -1  16       23.22       20.39      2.21 o 
   2  -1  16       10.17       12.66      2.00 o 
   3  -1  16        5.22        4.60      0.57 o 
   4  -1  16        2.35        1.83      0.34 o 
  -2   0  16        0.00        0.26      0.21 o 
  -1   0  16        4.67        5.66      0.64 o 
   0   0  16       20.47       18.99      1.30 o 
   1   0  16        0.31        0.62      0.27 o 
   2   0  16        3.17        2.31      0.47 o 
   3   0  16        8.66       11.15      1.13 o 
   4   0  16      103.24      116.62      5.37 o 
  -2   1  16        1.08        1.19      0.42 o 
  -1   1  16       13.46       10.56      1.00 o 
   0   1  16        7.95        6.67      0.64 o 
   1   1  16        1.36        2.12      0.38 o 
   2   1  16        2.80        2.45      0.56 o 
   3   1  16        0.56        0.90      0.32 o 
   4   1  16       41.16       36.08      2.10 o 
  -1   2  16        3.04        3.39      0.45 o 
   0   2  16       53.90       56.95      1.61 o 
   1   2  16        4.45        5.04      0.52 o 
   2   2  16       11.62        8.51      0.85 o 
   3   2  16        0.08        1.23      0.46 o 
   4   2  16        2.01        2.18      0.51 o 
  -1   3  16       10.27       11.31      1.17 o 
   0   3  16       18.96       21.93      1.08 o 
   1   3  16       13.86       16.16      1.05 o 
   2   3  16        1.58        1.45      0.38 o 
   3   3  16        0.45        1.09      0.41 o 
   4   3  16       14.30       15.08      1.21 o 
   0   4  16        0.28        0.52      0.48 o 
   1   4  16       43.58       51.39      2.47 o 
   2   4  16       13.94       15.25      1.85 o 
   3   4  16       16.11       19.15      2.58 o 
   4   4  16      103.67      118.95      5.47 o 
   0  -1  17        6.77        6.27      0.95 o 
   1  -1  17        3.57        4.77      0.62 o 
   2  -1  17       71.19       85.14      4.46 o 
   0   0  17        0.53        0.91      0.29 o 
   1   0  17        1.38        1.25      0.67 o 
   2   0  17       21.45       16.18      1.69 o 
   3   0  17       35.90       40.52      3.93 o 
   0   1  17        1.67        0.64      0.25 o 
   1   1  17        1.02        0.45      0.28 o 
   2   1  17       26.91       30.09      2.52 o 
   3   1  17      113.25      134.61      3.47 o 
   1   2  17        1.98        1.86      0.49 o 
   2   2  17       13.64       11.95      1.19 o 
   3   2  17       15.55       14.06      1.08 o 
                                                 
